# Supplementary material for: Non‐apoptotic caspase activation ensures the homeostasis of ovarian somatic stem cells
Source: EMBO Rep. 2023 Apr 11;24(6):e51716. doi: 10.15252/embr.202051716 (PMC10240206; doi:10.15252/embr.202051716)
Supplement: Supplementary file 3 — Source Data for Expanded View and Appendix [file EMBR-24-e51716-s005.zip]

Archive with 9 entries (7 files):
- Source_data_EV_Figures_and_Appendix/
- Source_data_EV_Figures_and_Appendix/Figure EV2.xlsx
- Source_data_EV_Figures_and_Appendix/.DS_Store
- Source_data_EV_Figures_and_Appendix/Figure EV3.xlsx
- Source_data_EV_Figures_and_Appendix/Figure EV5.xlsx
- Source_data_EV_Figures_and_Appendix/Figure EV4/
- Source_data_EV_Figures_and_Appendix/Figure EV4/EV Figure 4.xlsx
- Source_data_EV_Figures_and_Appendix/Figure EV4/EV Figure 4K .docx
- Source_data_EV_Figures_and_Appendix/Appendix Figure S4.xlsx
