# Supplementary material for: Non‐apoptotic caspase activation ensures the homeostasis of ovarian somatic stem cells
Source: EMBO Rep. 2023 Apr 11;24(6):e51716. doi: 10.15252/embr.202051716 (PMC10240206; doi:10.15252/embr.202051716)
Supplement: Supplementary file 3 — Source Data for Expanded View and Appendix [file EMBR-24-e51716-s005.zip › Source_data_EV_Figures_and_Appendix/Figure EV3.xlsx]

## Sheet: EV Figure 3B, 3C
Experiment	Quantification of the total number of cells, castor expressing cells, and their relative proportion within the FasIII domain of the germarium
	ptcGal4/+				ptcGal4/UAS-DIAP1				ptcGal4/UAS-P35; UAS-P35
	total cells in the FasIII domain	castor positive cells inthe FasIII domain_	%		total cells in the FasIII domain	castor positive cells inthe FasIII domain_	%		total cells in the FasIII domain	castor positive cells inthe FasIII domain_	%
	40	37	92.5		24	11	45.8333		30	15	50
	29	26	89.6552		25	21	84		15	2	13.3333
	33	31	93.9394		25	15	60		25	7	28
	37	34	91.8919		28	18	64.2857		25	10	40
	33	33	100		22	13	59.0909		21	6	28.5714
	30	30	100		30	24	80		30	13	43.3333
	38	38	100		30	20	66.6667
	33	33	100		31	21	67.7419
	40	40	100		25	20	80
	39	39	100		26	25	96.1538
	37	34	91.8919		40	34	85
	37	37	100		29	20	68.9655
	40	40	100		22	18	81.8182
	41	41	100		27	18	66.6667
	42	42	100		25	15	60
