# Supplementary material for: Non‐apoptotic caspase activation ensures the homeostasis of ovarian somatic stem cells
Source: EMBO Rep. 2023 Apr 11;24(6):e51716. doi: 10.15252/embr.202051716 (PMC10240206; doi:10.15252/embr.202051716)
Supplement: Supplementary file 3 — Source Data for Expanded View and Appendix [file EMBR-24-e51716-s005.zip › Source_data_EV_Figures_and_Appendix/Figure EV5.xlsx]

## Sheet: EV Figure 5B
Experiment	Ptc puncta size
Dronc +/-	ptc-Gal4/+	ptc-Gal4/+ ; Dronc +/-
0.046	0.186	0.132
0.062	0.101	0.265
0.178	0.263	0.05
0.139	0.201	0.066
0.046	0.039	0.207
0.116	0.287	0.041
0.062	0.07	0.182
0.046	0.124	0.066
0.054	0.147	0.083
0.039	0.093	0.083
0.217	0.046	0.166
0.039	0.155	0.066
0.093	0.108	0.315
0.225	0.101	0.298
0.108	0.07	0.356
0.178	0.054	0.157
0.039	0.039	0.24
0.07	0.248	0.05
0.07	0.256	0.224
0.039	0.062	0.099
0.178	0.387	0.108
0.139	0.062	0.149
0.046	0.132	0.157
0.116	0.046	0.108
0.062	0.116	0.298
0.046	0.054	0.232
0.054	0.124	0.248
0.039	0.24	0.058
0.217	0.24	0.132
0.039	0.046	0.364
0.093	0.062	0.083
0.225	0.248	0.157
0.108	0.046	0.075
0.178	0.194	0.232
0.039	0.039	0.207
0.07	0.054	0.083
0.07	0.077	0.29
0.039	0.077	0.05
0.046	0.039	0.099
0.039	0.186	0.157
0.062	0.046	0.323
0.039	0.093	0.265
0.101	0.256	0.182
0.046	0.31	0.075
0.077	0.077	0.05
0.077	0.248	0.298
0.046	0.039	0.116
0.039	0.17	0.05
0.085	0.248	0.224
0.139	0.225	0.091
0.039	0.054	0.116
0.155	0.077	0.041
0.062	0.147	0.323
0.155	0.318	0.058
0.046	0.062	0.108
0.054	0.155	0.041
0.054	0.124	0.265
0.039	0.093	0.108
0.232	0.054	0.108
0.116	0.124	0.323
0.093	0.287	0.066
0.287	0.07	0.364
0.225	0.139	0.149
0.077	0.093	0.05
0.054	0.271	0.178
0.054	0.07	0.054
0.17	0.248	0.31
0.054	0.085	0.271
0.046	0.139	0.046
0.077	0.07	0.279
0.271	0.054	0.07
0.093	0.039	0.325
0.07	0.046	0.046
0.039	0.186	0.054
0.077	0.31	0.248
0.039	0.116	0.039
0.085	0.279	0.163
0.039	0.271	0.046
0.046	0.194	0.163
0.124	0.039	0.163
0.046	0.085	0.209
0.046	0.372	0.039
0.248	0.279	0.07
0.046	0.046	0.232
0.07	0.139	0.139
0.062	0.093	0.372
0.039	0.178	0.054
0.054	0.116	0.31
0.139	0.108	0.085
0.046	0.046	0.132
0.178	0.046	0.302
0.116	0.039	0.077
0.062	0.093	0.101
0.279	0.132	0.093
0.054	0.085	0.318
0.085	0.108	0.046
0.101	0.178	0.039
0.124	0.101	0.046
0.062	0.372	0.101
0.155	0.093	0.054
0.101	0.085	0.17
0.039	0.108	0.046
0.124	0.07	0.178
0.225	0.093	0.341
0.039	0.194	0.139
0.039	0.039	0.287
0.201	0.302	0.186
0.209	0.085	0.356
0.163	0.07	0.341
0.039	0.077	0.155
0.062	0.147	0.341
0.07	0.093	0.062
0.194	0.132	0.046
0.062	0.124	0.271
0.039	0.318	0.341
0.062	0.132	0.302
0.046	0.163	0.248
0.186	0.132	0.062
0.039	0.046	0.093
0.046	0.209	0.217
0.039	0.294	0.155
0.093	0.147	0.077
0.232	0.046	0.124
0.093	0.139	0.062
0.124	0.194	0.163
0.062	0.318	0.039
0.271	0.062	0.209
0.077	0.163	0.077
0.186	0.085	0.232
0.054	0.039	0.201
0.054	0.039	0.232
0.046	0.101	0.085
0.302	0.17	0.217
0.085	0.178	0.093
0.124	0.17	0.108
0.054	0.341	0.039
0.077	0.17	0.108
0.077	0.248	0.108
0.17	0.054	0.054
0.132	0.294	0.325
0.046	0.147	0.054
0.186	0.046	0.263
0.077	0.139	0.054
0.116	0.194	0.24
0.139	0.318	0.077
0.093	0.062	0.155
0.062	0.163	0.046
0.17	0.085	0.046
0.054	0.039	0.124
0.085	0.039	0.147
0.046	0.101	0.395
0.132	0.17	0.039
0.108	0.178	0.318
0.108	0.17	0.201
0.046	0.341	0.093
0.077	0.17	0.302
0.046	0.248	0.163
0.163	0.054	0.248
0.077	0.132	0.263
0.062	0.039	0.403
0.248	0.077	0.248
0.046	0.163	0.054
0.132	0.077	0.201
0.039	0.101	0.232
0.124	0.116	0.062
0.039	0.085	0.085
0.07	0.333	0.046
0.139	0.093	0.333
0.225	0.194	0.054
0.046	0.085	0.039
0.077	0.046	0.287
0.256	0.287	0.07
0.039	0.046	0.108
0.201	0.356	0.085
0.046	0.186	0.108
0.147	0.287	0.054
0.085	0.039	0.318
0.062	0.155	0.201
0.039	0.054	0.039
0.124	0.24	0.039
0.232	0.263	0.248
0.108	0.108	0.093
0.039	0.046	0.062
0.155	0.077	0.062
0.054	0.294	0.108
0.271	0.062	0.379
0.201	0.054	0.217
0.054	0.093	0.039
0.062	0.108	0.108
0.217	0.163	0.155
0.108	0.194	0.209
0.093	0.139	0.046
0.039		0.054
0.085		0.178
0.046		0.418
0.046		0.062
0.046		0.108
0.054		0.17
0.101		0.155
0.139		0.039
0.039		0.046
0.155		0.039
0.054		0.163
0.054		0.17
0.101		0.07
0.085		0.163
0.194		0.263
0.054		0.178
0.077		0.077
0.054		0.093
0.232		0.132
0.17		0.139
0.201		0.426
0.209		0.124
0.07		0.147
0.139		0.085
0.093		0.039
0.054		0.449
0.085		0.132
0.046		0.333
0.054		0.139
0.054		0.039
0.062		0.039
0.046		0.093
0.039		0.07
0.17		0.124
0.046		0.17
0.054		0.132
0.108		0.132
0.054		0.147
0.062		0.147
0.116		0.039
0.108		0.077
0.163		0.093
		0.186
		0.085
		0.155
		0.263
		0.046
		0.271
		0.256
		0.139
		0.046
		0.046
		0.325
		0.364
		0.124
		0.41
		0.054
		0.178
		0.054
		0.077
		0.178
		0.124
		0.24
		0.101
		0.232
		0.132
		0.379
		0.039
		0.457
		0.403
		0.457
		0.077
		0.271
		0.17
		0.217
		0.217
		0.163
		0.186
		0.046
		0.116
		0.046
		0.039
		0.294
		0.108
		0.101
		0.178
		0.232
		0.163
		0.124
		0.24
		0.077
		0.426
		0.124
		0.116
		0.178
		0.093
		0.093
		0.093
		0.046
		0.325
		0.077
		0.201
		0.403
		0.054
		0.054
		0.356
		0.263
		0.333
		0.132
		0.155
		0.379
		0.054
		0.116
		0.046
		0.101
		0.209
		0.085
		0.116
		0.24
		0.465
		0.201
		0.085
		0.186
		0.062
		0.201
		0.07
		0.201
		0.465
		0.085
		0.341
		0.039
		0.194
		0.209
		0.039
		0.062
		0.039
		0.418
		0.077
		0.271
		0.039
		0.155
		0.039
		0.046
		0.178
		0.07
		0.225
		0.441
		0.116
		0.124
		0.116
		0.356
		0.178
		0.077
		0.163
		0.062
		0.046
		0.039
		0.101
		0.077
		0.372
		0.077
		0.279
		0.333
		0.248
		0.085
		0.085
		0.209
		0.085
		0.116
		0.24
		0.465
		0.201
		0.085
		0.186
		0.062
		0.201
		0.07
		0.201
		0.465
		0.085
		0.341
		0.039
		0.194
		0.209
		0.039
		0.062
		0.039
		0.418
		0.077
		0.271
		0.039
		0.155
		0.039
		0.046
		0.178
		0.07
		0.225
		0.441
		0.116
		0.124
		0.116
		0.356
		0.178
		0.077
		0.163
		0.062
		0.046
		0.039
		0.101
		0.077
		0.372
		0.077
		0.279
		0.333
		0.248
		0.085
		0.085
		0.209
		0.085
		0.116
		0.24
		0.465
		0.201
		0.085
		0.186
		0.062
		0.201
		0.07
		0.201
		0.465
		0.085
		0.341
		0.039
		0.194
		0.209
		0.039
		0.062
		0.039
		0.418
		0.077
		0.271
		0.039
		0.155
		0.039
		0.046
		0.178
		0.07
		0.225
		0.441
		0.116
		0.124
		0.116
		0.356
		0.178
		0.077
		0.163
		0.062
		0.046
		0.039
		0.101
		0.077
		0.372
		0.077
		0.279
		0.333
		0.248
		0.085
		0.085
		0.209
		0.085
		0.116
		0.24
		0.465
		0.201
		0.085
		0.186
		0.062
		0.201
		0.07
		0.201
		0.465
		0.085
		0.341
		0.039
		0.194
		0.209
		0.039
		0.062
		0.039
		0.418
		0.077
		0.271
		0.039
		0.155
		0.039
		0.046
		0.178
		0.07
		0.225
		0.441
		0.116
		0.124
		0.116
		0.356
		0.178
		0.077
		0.163
		0.062
		0.046
		0.039
		0.101
		0.077
		0.372
		0.077
		0.279
		0.333
		0.248
		0.085
		0.085
		0.24
		0.058
		0.414
		0.05
		0.058
		0.422
		0.141
		0.041
		0.306
		0.041
		0.05
		0.041
		0.05
		0.166
		0.166
		0.34
		0.199
		0.34
		0.083
		0.041
		0.058
		0.257
		0.166
		0.116
		0.108
		0.232
		0.041
		0.041
		0.472
		0.141
		0.224
		0.108
		0.075
		0.075
		0.108
		0.406
		0.132
		0.149
		0.431
		0.066
		0.323
		0.19
		0.075
		0.05
		0.116
		0.149
		0.207
		0.041
		0.157
		0.199
		0.331
		0.041
		0.19
		0.397
		0.099
		0.215
		0.066
		0.199
		0.439
		0.182
		0.323
		0.05
		0.19
		0.248
		0.075
		0.075
		0.066
		0.091
		0.108
		0.058
		0.066
		0.182
		0.199
		0.132
		0.298
		0.066
		0.306
		0.041
		0.058
		0.124
		0.041
		0.099
		0.124
		0.05
		0.058
		0.132
		0.265
		0.05
		0.066
		0.207
		0.041
		0.182
		0.066
		0.083
		0.083
		0.166
		0.066
		0.315
		0.298
		0.356
		0.157
		0.24
		0.05
		0.224
		0.099
		0.108
		0.149
		0.157
		0.108
		0.298
		0.232
		0.248
		0.058
		0.132
		0.364
		0.083
		0.157
		0.075
		0.232
		0.207
		0.083
		0.29
		0.05
		0.099
		0.157
		0.323
		0.265
		0.182
		0.075
		0.05
		0.298
		0.116
		0.05
		0.224
		0.091
		0.116
		0.041
		0.323
		0.058
		0.108
		0.041
		0.265
		0.108
		0.108
		0.323
		0.066
		0.364
		0.149
		0.05
		0.108
		0.039
		0.256
		0.085
		0.217
		0.046
		0.039
		0.046
		0.147
		0.155
		0.209
		0.271
		0.093
		0.194
		0.054
		0.101
		0.163
		0.093
		0.07
		0.07
		0.279
		0.139
		0.271
		0.139
		0.054
		0.046
		0.178
		0.039
		0.434
		0.263
		0.209
		0.147
		0.054
		0.124
		0.41
		0.085
		0.147
		0.108
		0.302
		0.093
		0.116
		0.101
		0.054
		0.054
		0.147
		0.178
		0.178
		0.062
		0.24
		0.449
		0.294
		0.039
		0.263
		0.039
		0.062
		0.039
		0.116
		0.039
		0.441
		0.093
		0.271
		0.039
		0.077
		0.077
		0.348
		0.147
		0.132
		0.07
		0.333
		0.256
		0.054
		0.248
		0.41
		0.178
		0.248
		0.116
		0.271
		0.325
		0.225
		0.093
		0.077
		0.356
		0.17
		0.395
		0.07
		0.302
		0.139
		0.294
		0.217
		0.062
		0.039

## Sheet: EV Figure 5E
Experiment	Ptc1130X accumulation mean gray value
ptc gal4/UASptc1130	ptc gal4/UASptc1130GFP; Dronc +/-
627.333	1038.59
608.096	1389.88
667.794	1152.3
685.05	1290.37
543.115	1388.18
619.615	1038.58
772.137	1292.86
693.934	1081.87
	638.442
	891.424
	1053.27
	969.872
	1003.35
	996.87
	881.001
	1044.64
