# Supplementary material for: Non‐apoptotic caspase activation ensures the homeostasis of ovarian somatic stem cells
Source: EMBO Rep. 2023 Apr 11;24(6):e51716. doi: 10.15252/embr.202051716 (PMC10240206; doi:10.15252/embr.202051716)
Supplement: Supplementary file 3 — Source Data for Expanded View and Appendix [file EMBR-24-e51716-s005.zip › Source_data_EV_Figures_and_Appendix/Figure EV4/EV Figure 4.xlsx]

## Sheet: EV Figure 4D, 4E
Experiment	Quantification of the total number of cells, castor expressing cells, and their relative proportion within the FasIII domain of the germarium
	109-30 Gal4/+				109-30 Gal4/UAS-Ci-RNAI					ptcGal4/+				ptcGal4/UAS-ptc1130X
	total cells in the FasIII domain	castor positive cells inthe FasIII domain_	%		total cells in the FasIII domain	castor positive cells inthe FasIII domain_	%			total cells in the FasIII domain	castor positive cells inthe FasIII domain_	%		total cells in the FasIII domain	castor positive cells inthe FasIII domain_	%
	47	47	100		28	6	21.4286			38	38	100		22	14	63.6364
	37	37	100		16	5	31.25			39	38	97.4359		24	16	66.6667
	36	30	83.3333		13	6	46.1538			36	36	100		23	13	56.5217
	43	38	88.3721		18	8	44.4444			35	35	100		25	15	60
	45	45	100		21	10	47.619			32	32	100		23	13	56.5217
	41	36	87.8049		22	8	36.3636			28	28	100		22	14	63.6364
	37	32	86.4865		22	10	45.4545			29	28	96.5517		20	12	60
	39	31	79.4872		18	8	44.4444			29	29	100
	51	51	100		25	3	12			25	25	100
	48	44	91.6667		23	0	0			27	27	100
	43	39	90.6977		24	5	20.8333			22	22	100
	43	38	88.3721		24	6	25			23	23	100
	43	35	81.3953		20	4	20			29	29	100
	39	28	71.7949		21	8	38.0952			33	33	100
	36	30	83.3333		17	4	23.5294			27	27	100
					22	12	54.5455			30	30	100
					25	0	0			25	25	100
					18	0	0			29	29	100
					20	0	0			33	33	100
					21	8	38.0952
					18	8	44.4444

## Sheet: EV Figure 4J
Experiment	Proportion of germaria showing fused egg chambers and continious Castor expression upon overexepressing Hh in escort and follular stem cells
patchGal/UASHh; DroncKO Tubg80ts UAS-Histone /+						patchGal/UASHh; DroncKO Tubg80ts UAS-Histone/Dronc-suntag-HA-Cherry
Tube	Chambers formed	Total number	Frquency Tube	Frequency Chambers formed		Tube	Chambers formed	Total number	Frquency Tube	Frequency Chambers formed
82	45	127	0.645669	0.354331		19	75	94	0.202128	0.797872
76	32	108	0.703704	0.296296		21	89	110	0.190909	0.809091
78	36	114	0.684211	0.315789		21	65	86	0.244186	0.755814
67	29	96	0.697917	0.302083		17	48	65	0.261538	0.738462
		445						355
		Average	0.682875	0.317125				Average	0.22469	0.77531
		STDV	0.0295336	0.0295336				STDV	0.0280868	0.0280868

## Sheet: EV Figure 4N 
Experiment	Quantification of the total number of castor expressing cells within the FasIII domain of the germarium
	PtcS2/+		PtcS2/+; DroncKO/+
	castor positive cells in the FasIII domain_		castor positive cells in the FasIII domain_
	46		24
	37		26
	19		21
	33		24
	26		10
	23		13
	18		16
	31		15
	32		12
	28		14
	30		13
	35		27
	29		21
	29		15
	35		13
	17		23
	20		16
	16		19
	17		28
	33
	32
	32
	32
