# Supplementary material for: Non‐apoptotic caspase activation ensures the homeostasis of ovarian somatic stem cells
Source: EMBO Rep. 2023 Apr 11;24(6):e51716. doi: 10.15252/embr.202051716 (PMC10240206; doi:10.15252/embr.202051716)
Supplement: Supplementary file 3 — Source Data for Expanded View and Appendix [file EMBR-24-e51716-s005.zip › Source_data_EV_Figures_and_Appendix/Appendix Figure S4.xlsx]

## Sheet: Appendix S4
Experiment	Quantification of the total number of cells, castor expressing cells, and their relative proportion within the FasIII domain of the germarium
ptc-gal4/+ ; DroncKO/+				ptc-gal4/+ ; UAS Atg1 RNAi/+				ptc-gal4/+ ; DroncKO/UAS RNAi Atg1
total cells in the FasIII domain	castor positive cells inthe FasIII domain_	%		total cells in the FasIII domain	castor positive cells inthe FasIII domain_	%		total cells in the FasIII domain	castor positive cells inthe FasIII domain_	%
32	31	96.875		30	28	93.3333		18	14	77.7778
23	19	82.6087		33	24	72.7273		29	27	93.1034
16	11	68.75		32	28	87.5		28	23	82.1429
32	24	75		36	31	86.1111		19	19	100
20	12	60		27	20	74.0741		25	25	100
19	19	100		28	23	82.1429		28	26	92.8571
40	19	47.5		29	22	75.8621		18	18	100
39	24	61.5385		29	23	79.3103		28	28	100
39	5	12.8205		25	29	116		29	29	100
34	11	32.3529		28	20	71.4286		29	29	100
33	23	69.697		29	26	89.6552		34	31	91.1765
35	24	68.5714		35	25	71.4286		36	32	88.8889
33	10	30.303		36	30	83.3333		25	19	76
34	14	41.1765		32	31	96.875		29	18	62.069
28	5	17.8571						21	20	95.2381
34	14	41.1765						26	9	34.6154
26	16	61.5385						23	15	65.2174
30	18	60						20	12	60
28	14	50						18	11	61.1111
34	21	61.7647						30	25	83.3333
30	15	50						27	24	88.8889
42	20	47.619						25	19	76
31	12	38.7097						30	25	83.3333
								30	21	70
								35	29	82.8571
								35	23	65.7143
								29	20	68.9655
