# Supplementary material for: Non‐apoptotic caspase activation ensures the homeostasis of ovarian somatic stem cells
Source: EMBO Rep. 2023 Apr 11;24(6):e51716. doi: 10.15252/embr.202051716 (PMC10240206; doi:10.15252/embr.202051716)
Supplement: Supplementary file 5 — Source Data for Figure 1 [file EMBR-24-e51716-s010.xlsx]

## Sheet: Figure 1D-F
Experiment	Permanent labelling of different cell types in the germarium using DBS-S-QF in different conditions and age
Experiments performed at 25C
7 Days								14 Days
Escort	Escort + FasIII cells	FasIII	Labelled	None	Total inspected germaria			Escort	Escort + FasIII cells	FasIII	Labelled	None	Total inspected germaria
19	4	5	28	92	120			14	4	4	22	41	63
26	6	8	40	99	139			28	6	6	40	105	145
19	5	5	29	93	122			25	8	7	40	100	140
26	6	7	39	100	139			40	11	10	61	127	188
					520								536
15.8333	3.33333	4.16667	23.3333	76.6667				22.2222	6.34921	6.34921	34.9206	65.0794
18.705	4.31655	5.7554	28.777	71.223				19.3103	4.13793	4.13793	27.5862	72.4138
15.5738	4.09836	4.09836	23.7705	76.2295				17.8571	5.71429	5	28.5714	71.4286
18.705	4.31655	5.03597	28.0576	71.9424				21.2766	5.85106	5.31915	32.4468	67.5532
	7 Days								14 Days
Escort	Escort + FasIII cells	FasIII	Labelled	None				Escort	Escort + FasIII cells	FasIII	Labelled	None
17.2043	4.0162	4.7641	25.9846	74.0154			Averagae	20.1666	5.51312	5.20157	30.8813	69.1187	Averagae
1.73614	0.466717	0.786705	2.98957	2.82996			STDV	1.95997	0.956532	0.913392	3.82989	3.41371	STDV
Experiments performed at 29C
7 Days								14 Days
Escort	Escort + FasIII cells	FasIII	Labelled	None	Total inspected germaria			Escort	Escort + FasIII cells	FasIII	Labelled	None	Total inspected germaria
17	3	3	23	32	55			35	20	8	63	36	99
18	3	2	23	28	51			18	8	5	31	15	46
20	4	3	27	30	57			25	11	6	42	26	68
21	5	3	29	29	58			37	14	7	58	38	96
32	11	3	46	60	106			41	23	12	76	75	151
41	10	5	56	89	145			45	37	13	95	76	171
28	8	4	40	76	116			53	30	11	94	74	168
					588								799
30.9091	5.45455	5.45455	41.8182	58.1818				35.3535	20.202	8.08081	63.6364	36.3636
35.2941	5.88235	3.92157	45.098	54.902				39.1304	17.3913	10.8696	67.3913	32.6087
35.0877	7.01754	5.26316	47.3684	52.6316				36.7647	16.1765	8.82353	61.7647	38.2353
36.2069	8.62069	5.17241	50	50				38.5417	14.5833	7.29167	60.4167	39.5833
30.1887	10.3774	2.83019	43.3962	56.6038				27.1523	15.2318	7.94702	50.3311	49.6689
28.2759	6.89655	3.44828	38.6207	61.3793				26.3158	21.6374	7.60234	55.5556	44.4444
24.1379	6.89655	3.44828	34.4828	65.5172				31.5476	17.8571	6.54762	55.9524	44.0476
	7Days								14 Days
Escort	Escort + FasIII cells	FasIII	Labelled	None				Escort	Escort + FasIII cells	FasIII	Labelled	None
31.4429	7.30651	4.21978	42.9692	57.0308			Averagae	33.5437	17.5828	8.16608	59.2926	40.7074	Averagae
4.39816	1.68497	1.05918	7.14231	5.25601			STDV	5.27444	2.57921	1.38433	9.23798	5.73386	STDV

## Sheet: Figure 1G
Experiment	QUAStomato-HA expression induced by DBS-S-QF at 29C in flies of 14 days of age
	ptcgal4/+						Total number inspected germaria			ptcgal4/UAS-DroncRNAi						Total number inspected germaria
FasIII	4	2	5	4	3	4			FasIII	2	2	2	1	1	1
Escort	7	3	7	7	4	6			Escort	0	1	1	1	1	1
Total number ovarioles	56	25	65	45	52	51	294		Total number ovarioles	74	60	70	71	84	45	404
FCD	7.14286	8	7.69231	8.88889	5.76923	7.84314			FCD	2.7027	3.33333	2.85714	1.40845	1.19048	2.22222
ECD	12.5	12	10.7692	15.5556	7.69231	11.7647			ECD	0	1.66667	1.42857	1.40845	1.19048	2.22222
