# Supplementary material for: Non‐apoptotic caspase activation ensures the homeostasis of ovarian somatic stem cells
Source: EMBO Rep. 2023 Apr 11;24(6):e51716. doi: 10.15252/embr.202051716 (PMC10240206; doi:10.15252/embr.202051716)
Supplement: Supplementary file 6 — Source Data for Figure 2 [file EMBR-24-e51716-s011.xlsx]

## Sheet: Fig 2C, 2D
Experiment	Quantification of the total number of cells, castor expressing cells, and their relative proportion within the FasIII domain of the germarium
109-30 Gal4 dronc +/-				109-30 Gal4 dronc -/-				ptc gal4 +/-				ptc gal4 +/-; dronc -/-
total cells in the FasIII domain	castor positive cells inthe FasIII domain_	%		total cells in the FasIII domain	castor positive cells inthe FasIII domain_	%		total cells in the FasIII domain	castor positive cells inthe FasIII domain_	%		total cells in the FasIII domain	castor positive cells inthe FasIII domain_	%
44	39	88.6364		36	16	44.4444		38	38	100		20	20	100
54	54	100		33	0	0		39	38	97.4359		27	13	48.1481
50	50	100		17	4	23.5294		36	36	100		26	15	57.6923
55	53	96.3636		37	5	13.5135		35	35	100		24	17	70.8333
54	50	92.5926		28	21	75		32	32	100		22	15	68.1818
47	47	100		12	0	0		28	28	100		30	12	40
39	39	100		12	0	0		29	28	96.5517		27	10	37.037
40	36	90		22	6	27.2727		29	29	100		30	18	60
56	54	96.4286		20	18	90		25	25	100		23	18	78.2609
47	46	97.8723		26	0	0		27	27	100		11	8	72.7273
56	54	96.4286		21	5	23.8095		22	22	100		28	15	53.5714
38	36	94.7368		10	6	60		23	23	100		22	19	86.3636
48	48	100		20	6	30		29	29	100		20	12	60
44	44	100		11	0	0		33	33	100		15	10	66.6667
45	45	100						27	27	100		23	18	78.2609
48	48	100						30	30	100		14	7	50
								25	25	100		15	8	53.3333
								29	29	100		14	1	7.14286
								33	33	100

## Sheet: Figure 2E
Experiment	Tunel labelling in germaria of the genotypes indicated below
Genotype	ptc/+ ; TubG80ts UASHistoneRFP/+					ptc/+; DroncKO TubG80ts UASHistoneRFP/+					ptc/+; DroncKO TubG80ts UASHistoneRFP/UAS Flp FNF suntagHA				ptcGal/UASDronc; DroncKO TubG80ts UASHistoneRFP/+
	Number of Germaria	TUNEL somatic cells	TUNEL germline			Number of Germaria	TUNEL somatic cells	TUNEL germline			Number of Germaria	TUNEL somatic cells	TUNEL germline		Number of Germaria	TUNEL somatic cells	TUNEL germline
	68	11	6			115	8	5			51	1	20		60	12	22
	160	17	9			137	7	6			80	1	36		53	12	20
	150	15	8			129	8	5			65	1	25		71	15	29
	378	16.1765	8.82353			381	6.95652	4.34783			196	1.96078	39.2157		184	20	36.6667
		10.625	5.625				5.10949	4.37956				1.25	45			22.6415	37.7358
		10	5.33333				6.20155	3.87597				1.53846	38.4615			21.1268	40.8451

## Sheet: Figure 2I
Experiment	Fly Fucci analisis in folliclar cells with and without Dronc expression.
109-30-Gal4/UASFly-Fucci; Dronc +/-											109-30-Gal4/UASFly-Fucci; Dronc -/-
		S	G1	G2/M	total cells counted	%S	%G1	%G2/M					S	G1	G2/M	total cells counted	%S	%G1	%G2/M
		RED cells	Green cells	MERGE									RED cells	Green cells	MERGE
	o140 35											o135	11	0	7	18	61.1111	0	38.8889
	o240 35	29	0	7	36	80.5556	0	19.4444				o235	10	0	2	12	83.3333	0	16.6667	100
	o340 35	19	3	13	35	54.2857	8.57143	37.1429				o335	20	0	4	24	83.3333	0	16.6667	100
	o440 35	19	2	8	29	65.5172	6.89655	27.5862				o435	14	0	4	18	77.7778	0	22.2222	100
	o740 35 top	20	0	8	28	71.4286	0	28.5714				o535								100
	o740 35 bottom	14	2	9	25	56	8	36				o635	10	0	2	12	83.3333	0	16.6667
	o840 35	10	2	11	23	43.4783	8.69565	47.8261				o735	9	0	3	12	75	0	25	100
	o940 35	11	0	8	19	57.8947	0	42.1053				o835	7	0	2	9	77.7778	0	22.2222	100
	o1040 35	14	1	8	23	60.8696	4.34783	34.7826				o935	10	0	2	12	83.3333	0	16.6667	100
	o1140 35	16	0	13	29	55.1724	0	44.8276				o1035	10	0	0	10	100	0	0	100
	o1240 35	17	0	8	25	68	0	32				o1135	10	0	3	13	76.9231	0	23.0769	100
	o1440 35	14	0	11	25	56	0	44				o1235	11	0	2	13	84.6154	0	15.3846	100
	o1340 35	19	1	9	29	65.5172	3.44828	31.0345				o1335	12	0	3	15	80	0	20	100
	o1540 35	14	3	17	34	41.1765	8.82353	50				o1435	16	0	4	20	80	0	20	100
	o1640 35	16	4	8	28	57.1429	14.2857	28.5714				o1535	12	0	2	14	85.7143	0	14.2857	100
	o1740 35	22	1	8	31	70.9677	3.22581	25.8065				o1635	8	0	3	11	72.7273	0	27.2727	100
	o1840 35	18	0	7	25	72	0	28				o1735	12	0	1	13	92.3077	0	7.69231	100
	o1940 35	19	0	5	24	79.1667	0	20.8333				o1835	9	1	3	13	69.2308	7.69231	23.0769	100
	o2040 35	17	0	9	26	65.3846	0	34.6154				o1935								100
	o2140 35	12	0	8	20	60	0	40				o2035	12	0	3	15	80	0	20
	o2240 35	16	0	10	26	61.5385	0	38.4615				o2135	8	0	4	12	66.6667	0	33.3333	100
	o2340 35	11	1	11	23	47.8261	4.34783	47.8261				o2235	9	0	0	9	100	0	0	100
	o2440 35	7	0	10	17	41.1765	0	58.8235				o2335	11	0	4	15	73.3333	0	26.6667	100
	o2540 35	13	0	7	20	65	0	35				o2435	11	0	1	12	91.6667	0	8.33333	100
	o2640 35	14	0	7	21	66.6667	0	33.3333				o2535	11	0	3	14	78.5714	0	21.4286	100
	o2740 35	10	0	13	23	43.4783	0	56.5217												100
	o2840 35	3	0	16	19	15.7895	0	84.2105									80.7285	0.334448	18.937
	o2940 35	10	0	13	23	43.4783	0	56.5217									9.45816	1.60396	9.16455
						57.9819	2.61639	39.4017
						13.912	4.00892	13.81
