# Supplementary material for: Non‐apoptotic caspase activation ensures the homeostasis of ovarian somatic stem cells
Source: EMBO Rep. 2023 Apr 11;24(6):e51716. doi: 10.15252/embr.202051716 (PMC10240206; doi:10.15252/embr.202051716)
Supplement: Supplementary file 7 — Source Data for Figure 3 [file EMBR-24-e51716-s004.xlsx]

## Sheet: Figure 3A-C
Experiment	Quantification of the total number of cells, castor expressing cells, and their relative proportion within the FasIII domain of the germarium
109-30-Gal4/+; DroncKO/+				109-30-Gal4/+; DroncKO/DroncKOSuntag-HA-Cherry				109-30-Gal4/+; DroncKO/DroncKOFLCAEA
total cells in the FasIII domain	castor positive cells inthe FasIII domain_	%		total cells in the FasIII domain	castor positive cells inthe FasIII domain_	%		total cells in the FasIII domain	castor positive cells inthe FasIII domain_	%
37	19	51.3514		25	5	20		30	5	16.6667
37	34	91.8919		25	10	40		28	15	53.5714
34	32	94.1176		34	15	44.1176		25	9	36
38	36	94.7368		26	9	34.6154		31	15	48.3871
20	11	55		24	14	58.3333		32	11	34.375
38	36	94.7368		18	9	50		35	20	57.1429
39	31	79.4872		22	8	36.3636		28	20	71.4286
38	35	92.1053		25	12	48		27	16	59.2593
30	24	80		26	8	30.7692		15	5	33.3333
42	40	95.2381		28	14	50		25	5	20
23	20	86.9565						20	4	20
38	38	100						25	5	20
45	45	100						26	5	19.2308
35	33	94.2857						28	5	17.8571
45	43	95.5556
45	44	97.7778
30	25	83.3333
40	39	97.5
42	40	95.2381
30	24	80
33	31	93.9394
30	25	83.3333
25	16	64
38	33	86.8421
42	40	95.2381
32	30	93.75
27	22	81.4815

## Sheet: Figure 3D-F
Experiment	Quantification of the total number of cells, castor expressing cells, and their relative proportion within the FasIII domain of the germarium
109-30-Gal4/+; +/+				109-30-Gal4/UASDriceRNAi UAS-DecayRNAi ; UAS-Dcp1RNAi UAS-Damm-RNAi /+				109-30-Gal4/+; UAS-Dcp1-RNAi/+				109-30-Gal4/+; UAS-Drice-RNAi/+				109-30-Gal4/UAS-microRNA-RHG-RNAi; +/+				109-30-Gal4/UAS-Dark-sh; +/+
total cells in the FasIII domain	castor positive cells inthe FasIII domain_	%		total cells in the FasIII domain	castor positive cells inthe FasIII domain_	%		total cells in the FasIII domain	castor positive cells inthe FasIII domain_	%		total cells in the FasIII domain	castor positive cells inthe FasIII domain_	%		total cells in the FasIII domain	castor positive cells inthe FasIII domain_	%		total cells in the FasIII domain	castor positive cells inthe FasIII domain_	%
38	33	86.8421		35	14	40		24	18	75		29	20	68.9655		29	18	62.069		20	5	25
40	38	95		27	6	22.2222		23	20	86.9565		34	25	73.5294		33	26	78.7879		20	14	70
45	45	100		21	13	61.9048		22	20	90.9091		42	35	83.3333		33	33	100		15	13	86.6667
39	37	94.8718		28	17	60.7143		23	11	47.8261		32	13	40.625		30	30	100		14	12	85.7143
39	37	94.8718		30	16	53.3333		21	18	85.7143		42	39	92.8571		31	31	100		19	12	63.1579
39	35	89.7436		27	12	44.4444		17	11	64.7059		26	6	23.0769		32	28	87.5		17	8	47.0588
45	43	95.5556		26	15	57.6923		23	15	65.2174		35	35	100		29	25	86.2069		20	17	85
40	40	100		30	17	56.6667		29	11	37.931		30	25	83.3333		36	32	88.8889		17	12	70.5882
42	37	88.0952		32	13	40.625		26	21	80.7692		23	20	86.9565		37	32	86.4865		23	19	82.6087
38	38	100		24	5	20.8333		20	18	90		29	14	48.2759		23	16	69.5652		18	8	44.4444
38	33	86.8421		19	8	42.1053		16	15	93.75		27	18	66.6667						26	26	100
42	38	90.4762		23	7	30.4348		25	19	76		33	24	72.7273						30	30	100
41	36	87.8049		23	12	52.1739		18	14	77.7778		28	14	50						27	11	40.7407
				24	13	54.1667		13	13	100		33	9	27.2727						32	28	87.5
40.4615	37.6923	93.0849		31	14	45.1613		12	6	50		43	39	90.6977						22	20	90.9091
2.43637	3.44927	5.06872						22	7	31.8182		36	36	100						25	17	68
								27	12	44.4444										28	28	100
								18	12	66.6667										24	24	100
								25	15	60
								20	17	85
								18	17	94.4444
								21	18	85.7143
								20	7	35
								15	5	33.3333
								23	9	39.1304
