# Supplementary material for: Non‐apoptotic caspase activation ensures the homeostasis of ovarian somatic stem cells
Source: EMBO Rep. 2023 Apr 11;24(6):e51716. doi: 10.15252/embr.202051716 (PMC10240206; doi:10.15252/embr.202051716)
Supplement: Supplementary file 8 — Source Data for Figure 4 [file EMBR-24-e51716-s008.zip › Figure 4.xlsx]

## Sheet: Figure 4C
Experiment:	Intensity of GFP fluorescence
109-30 Gal4/ptc GFP	109-30 Gal4/ptc GFP; Dronc -/-
mean value (a.u.)	mean value (a.u.)
2506.88	1692.28
2308.43	1680.84
2380.16	1503.09
2885.19	1807.08
2695.11	1340.26
2027.92	1833.02
2096.27	1647.26
2112.77	1341.11
2515.42	1834
2828.49	1396.18
2540.62	1646.16
2500.68	1639.05
1840.43	1340.46
2312.88
2009.79
2930.67
2720.46

## Sheet: Figure 4E
Experiment	patch1 mRNA level
patch1 mRNA level
CTRL	caspase 9	CTRL	caspase 9
24H	72H
1.03832	0.695617	0.992712	0.572868
0.963097	0.82073	1.00734	0.417993
1.00596	0.65786	1.02519	0.286421
0.994071	0.806478	0.975433	0.645187
1.08287	0.933993	0.883021	0.675313
0.923468	1.05081	1.00877	0.690284

## Sheet: Figure 4H, 4I
Experiment	Quantification of the total number of cells, castor expressing cells, and their relative proportion within the FasIII domain of the germarium
109-30-Gal4/UAS-smoAct; Dronc +/-				109-30-Gal4/UAS-smoAct; Dronc -/-				109-30-Gal4/UAS-Ci; Dronc +/-				109-30-Gal4/UAS-Ci; Dronc +/-
total cells in the FasIII domain	castor positive cells inthe FasIII domain_	%		total cells in the FasIII domain	castor positive cells inthe FasIII domain_	%		total cells in the FasIII domain	castor positive cells inthe FasIII domain_	%		total cells in the FasIII domain	castor positive cells inthe FasIII domain_	%
43	43	100		34	30	88.2353		39	39	100		22	20	90.9091
44	44	100		46	46	100		37	37	100		26	24	92.3077
38	38	100		34	31	91.1765		30	30	100		43	37	86.0465
22	22	100		46	46	100		35	34	97.1429		36	36	100
33	33	100		28	28	100		44	44	100		42	35	83.3333
28	21	75		30	30	100		42	42	100		36	34	94.4444
33	33	100		39	39	100		43	43	100		34	28	82.3529
33	33	100		30	30	100						29	24	82.7586
45	45	100										38	35	92.1053
35	35	100										39	39	100
35	35	100										41	41	100
												30	21	70
												36	30	83.3333
												27	21	77.7778
												39	34	87.1795
												36	32	88.8889
												26	19	73.0769
												33	28	84.8485
												26	21	80.7692
												29	24	82.7586
												33	33	100

## Sheet: Figure 4J, 4K
Experiment	Quantification of the total number of cells, castor expressing cells, and their relative proportion within the FasIII domain of the germarium
ptc-Gal4 +/- ; Dronc +/-					ptc-Gal4 +/- ; Dronc +/-				ptc gal4 /UAS-Dronc; Dronc +/-
total cells in the FasIII domain	castor positive cells inthe FasIII domain_	%			total cells in the FasIII domain	castor positive cells inthe FasIII domain_	%		total cells in the FasIII domain	castor positive cells inthe FasIII domain_	%
38	38	100			32	31	96.875		39	36	92.3077
39	38	97.4359			23	19	82.6087		36	36	100
36	36	100			16	11	68.75		31	31	100
35	35	100			32	24	75		32	32	100
32	32	100			20	12	60		33	33	100
28	28	100			19	19	100		29	29	100
29	28	96.5517			40	19	47.5		27	27	100
29	29	100			39	24	61.5385		23	23	100
25	25	100			39	5	12.8205		33	30	90.9091
27	27	100			34	11	32.3529		30	30	100
22	22	100			33	23	69.697		49	49	100
23	23	100			35	24	68.5714		51	51	100
29	29	100			33	10	30.303		35	35	100
33	33	100			34	14	41.1765		42	42	100
27	27	100			28	5	17.8571
30	30	100			34	14	41.1765
25	25	100			26	16	61.5385
29	29	100			30	18	60
33	33	100			28	14	50
					34	21	61.7647
					30	15	50
					42	20	47.619
					31	12	38.7097
