# Supplementary material for: Non‐apoptotic caspase activation ensures the homeostasis of ovarian somatic stem cells
Source: EMBO Rep. 2023 Apr 11;24(6):e51716. doi: 10.15252/embr.202051716 (PMC10240206; doi:10.15252/embr.202051716)
Supplement: Supplementary file 9 — Source Data for Figure 5 [file EMBR-24-e51716-s009.zip › Figure 5.xlsx]

## Sheet: Figure 5B
Experiment	Number of ptc puncta
	dronc+/-	ptc+/-	ptc+/- dronc +/-
	45	12	72
	50	24	92
	8	15	96
	25	35	79
	14	22	58
	7	25	97
	24	22	72
	36	32	45
	41	37	28
	24		25

## Sheet: Figure 5E-G
Experiment	Colocalisation Ptc and Atg8
	ptc-Gal4/+									ptc-Gal4/+; DroncKO/+
	Total of punctae	Atg8 punctae	Ptc punctae	Pearson	M1-M2 (fraction of atg8 overlapping Ptc)	M2-M1 (fraction of Ptc overlapping Atg8)				Total of punctae	Atg8 punctae	Ptc punctae	Pearson	M1-M2 (fraction of atg8 overlapping Ptc)	M2-M1 (fraction of Ptc overlapping Atg8)
	157	36	133	0.416	0.179	0.163				250	114	167	0.406	0.19	0.313
	235	114	171	0.395	0.196	0.203				177	95	170	0.409	0.178	0.346
	149	53	129	0.351	0.146	0.255				259	229	182	0.329	0.1	0.194
	147	111	122	0.245	0.103	0.336				141	82	91	0.504	0.211	0.417
	129	41	139	0.41	0.221	0.122				187	141	180	0.412	0.209	0.307
	166	193	78	0.362	0.08	0.151				244	176	300	0.422	0.23	0.334
	100	88	133	0.312	0.101	0.104				143	110	143	0.415	0.19	0.22
	213	77	101	0.381	0.074	0.232				221	117	187	0.478	0.208	0.222
	229	169	243	0.409	0.129	0.254				288	238	197	0.449	0.195	0.278
	242	118	188	0.395	0.169	0.148				164	166	167	0.614	0.274	0.452
	100	84	97	0.397	0.209	0.227				229	244	133	0.443	0.139	0.358
	285	272	221	0.359	0.096	0.198				198	156	171	0.461	0.243	0.221
										134	138	110	0.456	0.238	0.339
										156	124	128	0.483	0.255	0.289
										119	106	109	0.4	0.083	0.251
	179.333	113	146.25	0.369333	0.141917	0.199417				179	176	171	0.448	0.187	0.346
	58.6476	67.4518	49.0999	0.0483346	0.0508321	0.0645876				234	146	186	0.432	0.347	0.242
										190	131	192	0.416	0.207	0.282

## Sheet: Figure 5H-I
Experiment	Quantification of the total number of cells, castor expressing cells, and their relative proportion within the FasIII domain of the germarium
	109-30-Gal4/+; Dronc +/-				109-30-Gal4/+; Dronc -/-				109-30-Gal4/UAS-ptcRNAi; Dronc -/-
	total cells in the FasIII domain	castor positive cells inthe FasIII domain_	%		total cells in the FasIII domain	castor positive cells inthe FasIII domain_	%		total cells in the FasIII domain	castor positive cells inthe FasIII domain_	%
	43	43	100		28	0	0		42	37	88.0952
	40	40	100		29	0	0		29	24	82.7586
	45	45	100		24	0	0		30	26	86.6667
	36	36	100		14	0	0		35	24	68.5714
	40	38	95		16	0	0		33	31	93.9394
	39	39	100		15	0	0		34	30	88.2353
	43	43	100		13	0	0		36	34	94.4444
	39	39	100		22	10	45.4545		36	32	88.8889
	40	40	100		26	15	57.6923		43	35	81.3953
	36	32	88.8889		20	2	10		38	35	92.1053
	32	32	100		20	0	0		39	35	89.7436
	41	41	100		20	11	55		34	29	85.2941
	25	25	100		26	10	38.4615		40	40	100
	27	16	59.2593		25	7	28		40	38	95
	31	31	100		25	12	48		42	38	90.4762
	36	27	75		23	13	56.5217
					25	10	40
