# Supplementary material for: Non‐apoptotic caspase activation ensures the homeostasis of ovarian somatic stem cells
Source: EMBO Rep. 2023 Apr 11;24(6):e51716. doi: 10.15252/embr.202051716 (PMC10240206; doi:10.15252/embr.202051716)
Supplement: Supplementary file 10 — Source Data for Figure 6 [file EMBR-24-e51716-s003.zip]

Archive with 4 entries (4 files):
- .DS_Store
- Figure 6.xlsx
- Figure 6G.docx
- Figure 6H V2.docx
