# Supplementary material for: Non‐apoptotic caspase activation ensures the homeostasis of ovarian somatic stem cells
Source: EMBO Rep. 2023 Apr 11;24(6):e51716. doi: 10.15252/embr.202051716 (PMC10240206; doi:10.15252/embr.202051716)
Supplement: Supplementary file 10 — Source Data for Figure 6 [file EMBR-24-e51716-s003.zip › Figure 6.xlsx]

## Sheet: Figure 6 B
Experiment	Total number of Atg8 autophagosomes
ptcGal4/+	ptcGal/+; DroncKO/+
150	124
154	51
108	60
150	158
183	69
95	70
170	154
176	48
105	64
73	113
87	111
102	116
150	156
70	153
67	195
43	108
97	134
48	143
52	140
83	137
141	130
106	108
	139
	230
	192
	204
	177
	140
	205

## Sheet: Figure 6C
Experiment	Volume mCherry Autophagosomes
ptcGal4/+																								ptcGal4/+; DroncKO/+
1.011	0.832	2.62	0.152	5.038	0.308	2.536	0.724	1.109	4.437	17.95	1.211	0.292	0.156	1.06	0.228	0.314	0.731	0.974	0.184	0.168	0.932			0.189	1.547	0.663	2.219	0.998	0.208	1.382	0.385	2.066	0.208	0.173	0.915	0.21	14.205	10.783	15.925	27.565	13.093	0.128	0.385	1.108	0.131	0.201	0.353	0.185	1.142
1.878	11.149	1.965	0.915	0.174	0.308	0.676	0.181	0.317	3.227	1.777	0.346	0.437	3.441	0.265	4.098	0.471	0.244	0.731	6.889	0.842	1.598			0.189	0.221	0.221	0.202	1.747	0.625	0.23	0.192	1.291	0.417	1.731	1.831	0.21	2.324	0.2	0.183	0.158	0.187	0.257	8.272	3.079	7.737	0.201	0.176	3.516	1.957
0.289	0.499	0.655	1.677	8.513	5.843	0.338	1.448	0.634	0.403	0.889	0.692	0.146	3.598	0.265	0.911	0.628	0.487	0.244	0.276	0.337	0.133			0.945	5.746	1.989	5.647	12.481	1.667	1.382	1.731	0.775	3.125	0.519	0.915	0.629	0.258	0.2	10.251	0.475	3.18	0.642	3.27	15.639	0.262	18.494	2.117	0.185	2.12
0.578	3.162	0.655	1.219	0.174	0.308	1.353	0.543	0.317	0.202	0.355	0.692	15.889	0.626	1.06	0.455	2.513	0.244	0.487	0.367	0.168	0.133			0.378	0.884	0.221	0.202	3.994	0.417	0.691	0.192	0.775	0.833	1.731	0.183	0.839	14.721	2.396	0.183	0.158	0.935	0.899	0.962	1.108	0.131	9.046	0.176	2.036	0.978
1.011	0.998	5.404	0.61	0.521	0.461	0.169	2.173	0.317	0.807	0.178	1.038	0.292	0.313	0.53	2.504	0.157	0.731	0.244	1.378	0.337	0.533			0.378	0.442	1.105	0.403	6.74	0.208	0.23	0.577	0.517	0.417	4.154	0.183	0.21	0.258	0.2	0.366	1.584	0.374	0.128	0.769	0.862	0.262	0.201	11.113	0.37	0.978
0.144	31.285	0.327	2.744	1.39	0.154	0.169	0.362	0.475	0.807	0.178	0.346	0.875	0.313	0.53	0.911	7.855	4.629	0.731	0.092	0.842	0.133			15.501	4.862	0.221	352.956	0.25	0.208	1.382	0.192	1.033	0.625	0.346	0.366	0.21	3.099	0.2	3.478	12.515	0.561	100.848	2.501	2.217	0.131	1.206	3.704	0.185	0.652
0.144	0.998	0.491	0.61	0.347	1.384	0.845	0.724	2.059	3.025	0.178	0.346	1.895	1.564	0.53	3.87	3.613	0.731	4.629	0.092	0.168	0.133			0.378	0.442	0.884	0.202	2.496	0.625	0.23	4.617	1.55	0.208	1.558	0.183	0.21	12.139	0.2	0.183	0.317	7.669	2.055	0.769	0.123	0.262	3.015	9.349	0.74	1.142
17.622	1.165	1.474	4.268	5.733	0.769	1.353	1.086	0.158	0.202	0.355	4.5	0.146	1.251	0.53	2.504	1.257	1.462	0.731	0.092	6.399	0.533			1.512	5.967	0.442	0.202	1.248	0.208	1.152	0.385	2.324	2.083	1.385	0.366	0.21	0.775	0.2	0.366	0.158	1.309	0.642	0.192	0.123	0.131	1.608	0.176	0.37	0.489
0.144	1.498	0.164	46.949	0.347	0.154	0.338	0.362	1.584	0.202	1.244	2.769	0.875	0.469	0.265	1.366	1.1	2.923	1.462	1.01	0.337	0.666			0.756	1.768	0.442	0.202	0.25	0.417	2.073	0.192	0.517	2.5	5.365	0.183	0.21	8.781	0.2	1.098	5.228	2.432	1.799	9.041	0.123	0.131	0.201	0.176	7.402	0.163
1.156	1.498	0.164	0.61	0.174	14.915	0.169	0.362	7.129	0.202	1.422	0.173	0.146	2.503	17.485	0.455	2.513	7.065	2.923	0.276	0.168	2.663			1.701	2.431	0.884	0.807	0.25	0.208	1.612	1.924	0.775	4.584	0.173	0.915	2.516	8.006	0.599	1.831	1.267	0.187	0.514	1.347	0.862	1.442	11.056	0.176	1.295	2.12
0.433	6.49	0.164	0.305	0.521	3.844	1.353	0.362	0.158	0.605	0.711	0.346	0.146	0.313	1.06	2.732	0.157	0.244	15.105	0.184	0.337	0.133			0.189	17.237	1.989	0.202	12.98	0.208	1.612	0.769	1.033	1.042	1.385	2.197	0.419	5.165	0.2	2.746	0.317	5.985	0.514	0.385	1.108	0.131	1.005	1.235	1.48	1.631
0.289	0.166	0.164	2.744	1.564	0.461	1.014	0.181	0.634	0.605	0.533	2.942	0.146	1.095	0.53	0.683	137.769	0.487	0.244	0.092	0.337	0.399			1.134	0.442	14.586	3.63	9.485	0.833	0.23	0.577	0.517	0.625	0.173	2.563	7.968	13.43	0.599	1.831	2.059	0.374	0.128	1.154	10.59	1.574	3.417	0.882	0.185	0.163
0.578	0.166	0.164	2.134	0.174	0.461	0.169	0.362	0.475	0.202	1.6	4.5	0.583	0.469	1.854	0.683	1.257	0.487	0.487	0.735	0.674	3.328			0.189	3.094	1.326	0.605	1.747	1.458	3.915	0.385	1.55	0.208	0.346	23.98	1.258	0.517	2.596	8.42	0.317	4.115	4.625	0.577	0.493	0.787	0.201	1.588	9.993	0.326
1.444	0.166	0.164	0.762	0.174	0.923	0.169	0.724	0.634	0.807	0.178	0.865	3.644	0.156	6.093	22.993	0.628	1.218	0.244	0.092	3.873	0.399			0.945	1.105	0.442	5.244	1.997	0.625	0.921	2.116	4.132	1.25	0.692	0.183	1.887	3.099	0.799	1.098	50.22	1.122	0.514	0.192	0.123	0.393	1.206	18.698	1.11	0.163
1.156	3.162	0.327	0.152	0.174	3.537	0.169	4.164	0.317	1.614	1.066	0.346	1.604	6.57	4.504	2.049	0.314	6.091	0.487	0.184	7.073	2.929			0.189	0.442	3.536	0.202	0.499	1.667	5.527	0.385	7.49	0.625	39.113	6.041	0.21	0.517	5.192	1.831	1.109	0.187	1.413	1.539	0.123	2.098	11.257	0.176	0.185	0.163
26.722	0.998	2.456	128.805	0.521	0.461	1.353	0.362	0.158	3.429	8.886	0.519	1.166	0.156	0.265	0.228	1.728	1.218	1.218	1.01	0.168	0.133			0.189	0.663	0.221	2.622	5.991	0.833	11.285	0.577	7.49	1.458	0.346	1.281	1.677	2.066	1.198	0.366	0.317	1.87	0.385	1.347	0.246	1.18	0.201	0.353	0.555	15.167
0.144	0.166	0.164	0.152	1.216	0.461	0.169	0.362	0.158	0.202	0.711	17.48	1.312	0.156	1.06	1.366	0.314	3.167	6.091	0.092	1.347	0.133			0.945	0.221	0.221	19.967	15.975	0.833	3.915	0.385	1.808	6.875	0.346	0.366	15.726	11.364	38.141	0.183	0.317	0.561	0.128	0.192	2.955	0.525	7.438	0.706	0.185	2.283
0.144	0.832	1.965	0.152	0.347	0.154	1.014	0.362	0.317	9.278	0.533	0.519	0.146	9.386	0.53	3.187	0.157	0.487	1.218	0.184	0.674	0.799			0.189	0.221	5.083	4.235	0.25	0.208	0.461	0.385	1.808	0.833	0.173	0.549	0.21	0.258	0.2	4.21	19.486	0.187	0.257	1.154	0.246	0.787	3.216	0.353	0.185	0.326
0.433	6.49	3.93	0.152	1.216	15.069	0.169	0.181	1.426	0.202	0.178	0.173	0.146	1.721	0.795	3.87	0.471	0.487	3.167	12.768	0.337	3.994			0.378	0.663	21.436	1.21	5.991	1.667	2.994	3.078	1.033	0.208	1.038	0.549	0.629	1.033	13.779	0.549	3.01	1.683	1.285	0.385	0.616	0.262	42.215	0.176	1.295	3.914
1.589	0.666	1.965	11.585	26.06	0.769	1.014	0.724	0.158	0.605	6.931	0.692	0.146	12.358	1.854	0.683	0.157	0.487	0.487	1.378	0.674	1.864			0.189	0.442	2.873	0.202	1.997	0.417	1.382	0.385	2.324	1.042	0.865	1.464	1.048	0.517	0.399	6.224	4.911	32.733	0.128	0.192	0.616	1.442	0.201	0.706	0.185	0.163
0.289	0.666	4.585	2.896	0.347	1.691	0.338	0.724	1.267	0.403	0.178	0.173	1.604	0.313	0.795	2.959	0.157	0.974	0.487	2.939	0.505	1.864			0.756	0.442	1.768	2.017	0.998	0.208	0.23	0.962	9.298	1.875	0.519	0.549	2.097	16.787	0.799	2.014	0.158	0.561	0.514	0.769	0.616	0.525	6.433	2.999	0.185	3.099
0.144	0.333	0.164	0.305	0.174	5.074	0.169	4.888	0.792	4.034	1.6	0.346	0.292	0.156	1.854	0.911	0.157	2.193	0.487	0.643	0.842	0.533			0.567	9.945	0.221	0.807	0.998	0.208	1.152	0.192	2.324	6.042	0.519	8.42	5.032	0.517	18.172	1.831	2.693	1.309	0.128	11.157	5.665	0.918	0.402	0.529	27.202	0.163
0.722	0.166	0.327	0.61	3.475	7.073	1.691	0.724	0.634	0.202	0.178	0.692	3.061	0.626	0.53	0.228	0.157	0.487	0.974	1.194	0.168	66.83			0.189	0.884	0.884	0.605	0.25	11.667	1.382	0.192	2.583	13.542	6.057	7.871	1.677	15.496	0.399	0.183	0.158	0.187	10.92	0.192	0.616	0.131	0.201	8.291	0.37	0.163
0.578	0.666	0.655	1.524	1.216	0.308	0.169	0.543	0.158	0.403	0.178	0.173	0.292	0.156	0.265	0.911	0.157	1.705	2.193	1.653	0.168	7.455			4.915	1.547	2.652	0.605	5.492	0.417	8.752	16.929	0.258	3.542	1.385	3.295	0.419	0.775	0.2	1.098	3.01	0.187	0.514	0.962	0.123	0.131	0.402	0.176	0.74	0.489
0.433	1.331	0.327	0.152	1.216	0.923	1.184	1.267	0.158	2.42	0.889	0.692	0.583	0.469	1.854	3.187	0.471	0.974	0.487	0.276	0.168	0.533			0.189	0.442	0.221	1.008	0.25	1.667	2.303	0.577	0.258	1.042	0.173	0.915	0.839	0.258	0.2	0.366	2.059	0.187	0.257	0.192	0.493	0.131	0.402	0.882	1.295	0.163
0.578	0.333	0.491	0.762	4.864	1.538	0.507	1.086	0.158	5.244	1.066	18.345	0.146	2.034	7.683	0.683	0.471	1.218	1.705	0.276	0.505	1.331			0.378	1.547	22.762	0.202	0.749	0.833	10.134	2.308	0.775	1.458	0.865	1.281	0.419	1.033	2.995	0.915	1.267	0.187	0.899	5.386	0.369	1.049	0.201	0.353	6.292	1.305
0.144	0.333	0.164	2.134	0.174	1.845	0.338	0.724	1.426	4.639	0.178	1.038	0.146	1.721	27.552	0.228	0.157	2.923	0.974	1.378	0.337	0.133			1.323	0.663	0.663	7.866	0.25	1.042	0.921	0.192	3.099	1.875	0.865	0.366	0.629	1.55	0.399	2.014	0.317	1.122	0.642	1.924	0.246	1.18	0.603	6.879	0.74	0.489
0.144	0.333	10.152	5.945	5.212	0.461	0.676	0.362	3.327	0.202	0.533	0.692	0.583	20.492	0.265	2.049	0.471	0.487	1.218	0.551	0.505	1.864			0.189	3.315	1.105	0.605	0.25	0.417	0.23	0.962	0.517	0.208	0.519	0.915	0.629	16.013	3.395	0.915	2.059	0.374	5.653	1.539	0.123	0.262	0.201	6.703	0.37	1.957
0.578	0.166	0.655	9.908	2.606	0.154	0.676	0.362	0.951	3.227	0.355	1.211	0.292	0.156	10.332	0.228	2.042	0.244	2.923	0.092	0.337	1.331			6.995	6.63	0.221	0.202	0.499	0.625	1.612	2.116	0.775	0.625	0.346	2.929	3.145	1.55	0.2	0.183	1.426	2.993	0.385	15.197	0.246	0.131	5.629	0.706	4.071	0.815
1.589	0.166	0.164	0.305	54.204	0.154	1.86	0.905	0.792	0.202	0.355	0.519	0.146	0.156	1.06	0.683	0.157	7.552	0.487	0.551	0.337	2.663			1.701	0.663	0.442	14.723	0.25	0.833	0.461	0.577	2.324	1.458	0.519	0.183	0.21	2.583	1.198	8.786	0.634	13.467	0.128	0.385	0.739	6.95	0.201	0.706	0.185	0.163
0.289	0.166	1.801	2.896	1.042	0.615	2.705	3.078	0.317	0.605	0.355	0.173	0.146	0.156	1.59	0.228	0.157	2.68	0.244	0.092	4.884	0.133			1.512	0.884	11.05	0.202	16.724	0.625	1.842	4.04	0.258	0.417	1.558	0.549	1.887	4.649	2.995	0.366	0.158	0.374	1.028	0.192	66.867	0.131	4.624	5.468	9.993	0.652
2.167	0.499	0.164	0.915	0.174	0.154	0.169	8.328	1.743	1.21	0.889	0.173	0.146	0.156	0.53	3.642	0.943	2.193	7.552	11.482	0.505	0.533			0.567	1.768	0.663	0.807	0.998	0.208	2.764	0.192	14.205	4.375	2.25	0.366	3.565	20.403	0.2	2.929	0.317	0.187	23.638	0.962	0.123	2.098	0.603	0.176	0.185	1.142
0.578	3.495	0.164	0.152	2.953	2.306	15.047	2.173	0.792	0.202	1.066	0.173	41.692	0.626	3.974	0.911	2.042	0.244	2.68	0.184	68.205	0.133			0.189	1.326	3.094	15.328	0.25	7.917	0.23	0.962	0.258	5.209	0.692	6.956	3.355	1.291	0.2	0.183	0.158	0.561	0.128	0.962	1.97	3.147	4.221	0.176	0.74	0.163
1.156	55.581	0.164	0.457	4.691	0.154	1.014	0.543	97.905	0.202	0.889	0.519	0.292	0.313	14.571	17.529	0.628	0.244	2.193	0.276	0.674	0.266			1.89	3.757	21.657	0.202	0.499	0.208	1.612	0.385	0.775	0.417	0.519	0.549	5.452	0.258	1.797	1.281	0.317	11.597	2.826	0.192	0.123	0.262	0.201	4.057	2.036	0.652
0.433	0.333	0.164	0.457	0.174	0.769	0.169	0.362	0.475	3.227	2.31	0.346	1.02	1.564	3.709	0.455	0.785	1.705	0.244	2.756	1.179	1.198			0.189	2.21	8.398	0.403	34.946	0.208	0.691	0.769	0.517	4.167	0.173	0.183	18.661	9.298	3.994	1.098	0.158	14.964	0.257	1.154	0.123	1.049	0.201	0.882	0.185	0.326
1.011	0.333	0.655	4.573	0.174	0.308	0.507	4.345	0.317	0.202	0.178	0.346	0.146	1.877	4.239	0.228	0.157	0.974	0.244	1.745	21.893	0.133			3.025	2.431	0.442	2.42	0.25	0.208	8.291	1.154	0.258	0.208	0.519	6.224	17.613	0.517	0.399	0.549	0.158	1.309	2.184	1.154	34.85	1.18	0.402	0.529	0.185	0.163
0.289	15.975	0.327	0.915	1.042	0.461	2.705	1.086	0.317	0.403	0.178	6.75	0.146	0.156	16.69	15.48	2.356	0.974	1.705	2.113	0.337	1.731			0.945	0.884	1.105	0.202	0.25	1.042	16.122	6.156	1.55	4.167	1.038	0.549	2.097	2.324	0.2	0.549	0.158	0.187	0.899	0.192	1.847	1.311	0.402	0.353	0.37	0.163
4.478	3.162	1.474	0.152	23.454	0.615	0.169	15.571	55.923	0.202	2.133	0.346	11.225	0.156	2.384	0.683	1.1	0.244	0.974	0.459	0.505	0.666			0.945	4.862	1.326	2.017	5.492	12.084	0.23	0.192	2.324	1.25	7.096	0.915	13.839	0.258	0.399	0.549	0.317	0.561	0.128	0.192	0.246	1.574	5.227	0.353	0.185	0.815
1.156	0.166	0.327	1.677	0.521	0.923	0.338	3.44	0.951	0.605	0.355	0.865	0.292	12.827	1.854	3.415	1.728	0.487	0.974	1.01	0.505	0.399			0.756	0.221	0.221	0.202	0.998	1.667	1.152	1.154	0.775	0.625	2.596	0.732	0.21	10.589	0.2	1.281	0.158	12.345	0.642	3.463	0.739	0.131	0.402	6.879	0.555	0.815
0.433	1.498	0.655	0.152	29.708	0.615	0.338	1.629	0.317	0.605	0.889	0.692	0.875	4.067	0.53	1.138	1.1	1.218	0.244	0.092	1.179	0.932			0.945	0.221	1.326	4.639	11.732	0.208	0.23	2.308	6.973	0.208	0.865	0.366	0.21	0.775	0.2	26.176	0.951	0.935	0.128	1.154	0.369	3.541	0.402	1.411	0.37	0.326
1.733	0.499	5.076	0.305	1.911	0.154	0.338	0.362	1.109	0.807	1.6	0.173	1.458	0.313	0.53	1.594	0.628	0.487	0.487	4.042	1.684	0.133			8.885	0.221	0.221	0.202	5.242	0.208	0.921	1.731	0.258	0.208	0.692	0.366	0.21	10.589	0.399	6.773	9.188	12.345	10.534	0.577	0.246	0.656	0.402	0.176	1.85	0.163
1.156	0.166	0.327	1.067	0.174	1.076	0.169	0.543	0.634	0.202	0.178	0.173	0.146	0.782	0.265	8.651	0.314	1.462	1.218	1.47	0.168	1.331			0.756	1.326	1.105	7.664	1.997	0.625	0.23	0.192	0.517	0.833	0.865	2.38	67.516	1.033	0.2	2.563	1.743	2.057	0.771	28.086	0.246	0.262	0.201	0.176	0.925	2.446
0.144	0.499	0.164	0.305	7.644	0.769	2.198	1.267	1.584	0.403	0.711	0.346	1.312	1.251	2.384	2.276	4.87	1.462	0.487	0.184	0.168	0.666			1.701	0.442	2.21	121.215	0.499	7.084	0.23	5.386	4.907	0.208	0.519	0.366	3.145	0.775	5.791	0.732	0.158	0.374	1.028	0.962	0.985	0.262	0.804	0.529	1.295	0.326
0.144	0.166	0.327	10.365	2.78	0.154	1.522	1.448	0.951	0.605	1.066	0.173	0.875	1.877	1.325	0.228	7.383	4.142	0.731	34.171	0.168	3.328			0.189	0.442	2.21	3.63	6.74	0.208	0.23	1.154	2.324	0.208	0.173	0.183	0.629	41.065	0.399	0.183	0.158	0.374	0.642	1.154	0.123	3.541	1.809	0.176	0.37	0.163
26.722	0.166	1.801	0.305	0.695	0.154	0.169	0.905	2.376	0.202	2.31	0.519	1.166	2.346	1.59		0.157	0.244	1.462	0.276	0.674	0.133			14.745	0.442	0.663	1.815	1.248	0.833	0.461	0.769	0.517	2.5	0.173	0.915	4.613	12.913	1.398	21.6	24.555	3.18	0.128	0.192	0.739	0.262	19.298	1.058	0.74	3.262
2.6	0.666	0.655	1.067	0.695	0.615	0.169	0.181	1.109	0.403	1.777	0.173	0.292	0.313	2.649		8.797	0.487	1.462	33.345	0.168	29.421			7.562	0.442	0.221	2.017	0.998	14.167	3.455	1.924	2.066	6.459	0.692	0.549	0.21	0.258	0.998	1.098	0.158	28.992	4.239	2.693	0.369	1.705	0.201	0.176	1.665	0.326
0.433	0.832	1.474	0.762	0.174	0.769	1.86	0.362	0.475	0.202	0.178	0.519	2.478	2.034	1.325		0.785	1.462	4.142	0.092	2.863	7.056			1.512	1.105	0.221	9.076	1.747	0.625	3.685	0.577	0.258	9.376	0.519	0.183	0.21	0.258	0.799	0.549	0.158	0.187	0.128	0.385	0.123	0.131	1.206	1.235	0.37	0.326
0.144	7.488	2.292	0.61	2.259	2.306	74.561	1.086	0.951	0.403	0.178	11.249	0.583	4.067	0.265		0.157	0.731	0.244	0.092	0.337	2.929			0.378	0.221	2.873	0.403	6.24	0.833	0.23	1.924	0.258	1.25	0.173	0.549	2.097	1.291	0.799	2.014	14.416	0.561	5.781	1.731	0.739	0.131	0.201	0.176	0.74	2.283
0.144	6.989	1.637	1.067	0.347	0.154	13.188	0.181	4.277	0.202	1.422	16.961	1.02	0.313	5.828		3.927		0.487	0.643	4.21	1.331			1.134	1.989	0.221	1.21	1.997	2.292	0.23		0.258	0.625	0.519	1.464	1.887	5.682	0.399	0.366	0.158	0.187	0.128	0.769	0.246	0.393	2.412	0.353	2.961	0.326
0.722	3.827	0.655	0.152	0.174	1.23	0.676	0.724	0.158	1.614	0.355	1.558	0.146	0.939	8.478		0.157		0.487	1.562	1.01	0.133			0.378	1.105	0.884	0.202	0.25	1.875	0.23		3.099	1.875	0.346	1.647	4.403	1.291	26.359	6.407	0.158	0.187	0.128	1.924	0.985	0.131	0.402	1.411	0.185	0.978
0.289	0.666	1.637	1.524	8.165	0.461	0.676	1.086	0.475	0.202	1.422	0.692	0.146	0.313	1.59		0.314		1.462	0.643	0.168	1.997			0.756	1.105	4.641	0.605	0.25	0.417	0.23		3.099	5.625	0.692	6.041	2.306	0.258	0.2	1.647	4.436	1.122	0.257	8.08	0.246	0.131	0.804	0.176	0.185	0.163
0.144	0.499	1.474	1.372	1.737	0.461	0.338	0.181	0.792	0.605	2.666	0.865	0.292	0.469	0.795		0.628		0.731	0.551	0.168	0.533			4.159		1.768	0.202	0.25	0.208	1.152		2.583	0.208	0.519	2.38	0.839	0.258	1.398	0.732	0.317	0.561	0.385	7.695	0.369	0.393	1.206	1.411	0.185	0.652
8.811	0.333	0.327	0.305	4.17	10.302	1.522	0.181	0.158	2.622	0.355	0.346	0.437	0.156	1.325		4.87			0.459	0.505	3.195			0.378		0.221	3.025	0.749	0.417	1.612		1.55	1.875	0.173	0.366	2.726	0.775	0.599	0.915	0.158	3.18	0.128	4.809	0.123	1.311	0.201	0.353	0.185	0.326
9.533	0.832	0.164	0.152	0.174	0.461	0.338	1.086	0.317	1.008	0.178	0.173	0.146	0.156	6.888		3.613			0.367	0.505	0.133			3.214		0.663	0.202	0.749	0.208	0.461		0.258	4.584	16.268	1.831	0.21	65.6	0.2	1.464	1.109	2.245	1.413	0.577	0.246	0.262	4.423	0.176	3.886	4.077
0.144	2.496	0.819	0.305	0.521	13.07	52.751	0.181	0.475	0.202	0.533	1.038	0.875	0.313	9.007		35.817			0.092	0.674	1.731			12.477		2.873	3.227	1.248	0.625	0.23		0.517	0.625	0.692	7.505	12.371	1.033	0.799	0.366	10.139	0.187	0.257	0.962	1.108	11.802	1.005	0.176	0.185	0.652
4.478	0.666	0.164	3.353	0.174	1.23	0.676	2.173	3.01	7.059	0.533	0.865	7.435	1.408	7.683		1.414			0.092	0.674	1.997			8.507		0.663	1.614	1.997	3.542	3.224		1.291	0.208	0.519	0.732	0.839	0.517	0.998	0.732	0.475	0.374	1.156	0.769	0.123	0.262	1.206	44.804	0.37	0.326
0.867	0.998	0.982	43.138	1.39	0.461	10.313	0.181	2.693	1.008	0.178	2.942	0.146	0.156	0.53		1.1			0.092	0.337	0.666			0.378		3.315	9.681	1.997	0.208	10.594		2.324	0.208	0.865	8.603	4.613	1.55	0.998	5.308	5.228	0.187	1.927	1.347	0.369	1.049	3.015	19.051	0.37	2.446
4.478	0.166	0.491	0.915	30.751	0.769	0.338	0.362	0.634	0.202	0.178	4.673	0.146	0.469	2.914		0.314			0.735	0.168	0.266			0.945		0.442	0.202	3.744	0.208	0.23		1.033	0.208	1.731	0.183	0.629	0.775	8.387	0.366	7.604	0.374	2.312	0.962	0.246	2.229	4.423	2.646	0.925	0.815
0.144	5.658	0.327	3.353	0.174	0.615	0.338	0.181	0.475	0.202	1.066	0.865	0.583	0.313	2.649		0.628			0.092	1.852	0.133			0.567		0.884	0.605	5.492	0.833	0.691		3.099	9.376	4.673	0.732	4.194	0.517	0.998	4.576	0.475	0.748	4.239	1.347	0.246	0.262	0.804	0.353	96.965	0.163
13.433	0.832	1.146	0.457	0.521	7.534	2.367	4.526	2.059	0.403	0.355	0.692	4.519	0.939	0.795		0.157			2.205	6.736	0.533			2.647		1.326	2.219	0.25	0.417	0.23		3.099	0.417	8.307	0.549	0.419	1.55	0.2	0.549	16.159	0.187	0.128	0.192	0.123	0.262	0.201	6.703	1.11	9.296
0.144	1.664	1.31	0.152	0.695	1.538	0.845	5.975	0.158	0.202	2.488	3.807	2.77	0.626	2.384		1.1			0.092	1.347	3.195			3.025			0.202	4.243	0.208	7.6		3.616	1.042	1.558	0.915	0.21	0.258	0.2	0.183	38.18	0.748	1.028	0.192	1.108	0.131	0.201	0.176	0.37	0.163
0.722	0.832	2.292	0.152	0.521	0.615	0.169	0.362	0.158	0.605	0.178	0.865	3.061	0.156	13.246		0.628			0.092	4.884	1.864			0.378			3.227	15.476	0.208	1.612		0.517	0.833	1.385	1.098	0.21	0.775	2.995	17.39	0.475	0.374	1.285	18.275	0.862	5.245	0.804	3.881	0.74	0.163
0.289	0.166	6.877	0.152	0.174	2.153	0.845	2.716	0.634	0.807	0.711	0.692	0.292	4.536	0.795		10.996			1.562	0.168	0.399			0.378			1.008	1.747	0.625	0.23		0.258	19.376	0.173	0.915	16.145	11.106	4.393	0.366	2.852	0.187	0.128	11.35	0.616	7.474	1.809	13.759	0.185	1.468
2.022	4.826	1.146	0.305	2.259	0.308	0.676	2.173	1.584	6.656	0.178	1.904	6.56	1.564	1.06		0.157			0.092	0.505	2.796			0.945			0.202	0.749	1.25	3.455		0.517	3.334	1.038	0.183	1.258	2.841	2.197	1.281	26.615	3.18	1.799	1.154	0.123	0.131	0.402	0.176	1.295	0.489
0.289	0.166	0.327	0.305	0.347	1.076	2.874	0.362	0.951	0.605	0.178	0.173	0.583	0.156	0.265		0.157			2.48	0.168	6.79			0.567			1.008	0.25	0.417	1.152			1.042	0.173	0.366	2.097	4.649	1.997	1.464	0.158	0.935	1.285	0.192	0.493	0.131	0.201	0.176	0.74	0.326
0.144	0.166	0.819	0.305	16.331	0.615	0.169	5.432	0.317	3.832	0.711	0.519	0.146	3.441	0.53		0.471			2.48	0.337	1.598			0.756			1.21	1.248	0.208	0.461			0.417	0.173	0.183	0.21	2.841	1.398	0.366	0.158	0.187	12.718	5.002	10.96	0.131	0.201	2.293	1.295	0.163
2.311	11.316	0.655	1.982	7.123	0.461	2.536	0.724	0.792	0.403	0.355	4.5	0.583	0.156	1.59		0.157			1.378	0.168	3.195			0.189			5.849	0.25	0.417	0.461			1.667	1.038	1.098	0.21	3.874	0.998	0.732	0.158	2.806	0.128	0.192	0.369	0.525	7.639	0.706	0.37	0.489
0.289	0.166	0.164	6.25	9.903	0.308	0.676	2.354	2.376	0.202	0.533	4.5	1.166	0.782			0.157			1.01	0.505	0.932			0.378			0.403	0.25	0.417	1.612			0.208	0.692	0.549	3.565	0.775	0.2	2.014	41.665	1.122	0.128	0.385	0.246	0.131	0.804	0.706	14.619	0.815
1.011	0.333	0.327	1.677	0.174	0.308	0.676	0.362	0.792	0.605	1.422	0.519	1.604	0.626			3.613			0.827	0.505	0.266			1.512			0.807	1.997	0.417	0.23			0.625	0.519	3.661	0.21	0.517	2.197	0.366	0.158	3.928	0.128	0.192	0.739	0.525	1.005	0.353	1.85	0.326
29.9	8.653	0.491	1.372	1.737	0.461	0.169	0.181	0.634	2.824	0.889	4.327	0.437	0.156			0.157			3.123	0.337	1.198			0.378			1.21		2.5	0.921			1.25	12.807	1.098	0.21	0.517	1.398	0.366	0.792	1.496	0.385	7.118	0.246	0.262	0.201	0.176	1.85	1.957
2.744	0.333	4.912	2.591	13.551	0.154	4.396	0.181	0.158	0.605	1.422	0.692	0.146				0.785			1.102	0.168	0.133			3.025			1.614			0.921			2.708	0.173	0.183	0.21	1.033	0.2	0.183	0.475	13.28	0.385	2.116	0.246	0.393	5.026	2.646	3.146	14.677
0.433	1.165	3.766	0.915	2.259	0.615	0.338	0.362	0.158	1.614	3.377	0.173	0.146				1.257			4.593	1.179	9.452			3.025			0.807			0.23			0.208	1.211	4.576	0.419	0.258	1.997	0.915	2.376	0.187	17.729	1.347	0.493	0.393	4.221	0.353	0.925	0.815
0.867	0.832	0.327	3.963	0.347	0.154	0.338	0.181	0.158	0.202	0.355	0.692	0.292				1.257			0.184	0.168	1.464			6.616			1.815			0.23			0.208	0.173	1.281	5.452	1.033	0.2	2.38	0.634	1.122	0.899	8.657	0.123	18.752	10.051	0.706	1.11	1.142
1.011	1.165	0.491	0.305	1.216	0.615	0.169	0.905	2.059		2.133	0.865	0.146				0.157			0.459	1.01	0.133			0.945			4.235			0.23			2.917	0.346	0.549	0.839	4.132	0.2	1.281	1.109	0.187	0.128	0.192	4.556	10.622	0.201	6.35	4.996	1.631
15.744	0.666	1.146	2.591	0.174	0.769	0.338	1.267	0.317		0.178	2.077	0.437				0.314			0.184	1.516	0.399			0.756			1.815			2.994			1.667	0.173	0.366	0.419	6.198	0.2	5.125	1.267	0.935	0.128	3.655	0.369	0.262	0.804	4.057	0.185	0.978
1.156	0.499	8.187	23.627	0.347	0.461	2.705	0.724	0.158		3.021	3.115	0.875				0.471			0.367	1.347	0.533			0.378			2.219			0.23			0.625	0.346	0.366	0.21	1.291	0.2	0.183	0.475	0.187	0.128	0.192	0.369	0.131	0.201	0.353	0.185	0.326
2.167	0.166	6.55	2.744	0.174	1.384	1.184	1.086	0.951		1.422	0.865	0.292				3.927			0.184	0.674	0.133			0.378			0.605			0.461			1.667	0.173	0.183	2.097	40.806	0.599	1.647	6.971	0.561	9.635	0.577	9.236	2.098	1.005	0.706	1.11	0.652
0.144	0.333	0.327	0.305	0.174	0.154	0.338	0.905	0.158		1.777	0.173	2.041				0.157			0.367	1.347	1.198			0.378			4.841			2.073			8.125	17.999	0.183	0.21	0.517	0.2	0.366	0.317	0.561	0.257	0.769	0.123	0.787	1.206	6.174	0.185	0.163
5.633	2.33	0.655	0.152	0.347	2.768	0.169	0.905	0.634		1.066	0.692	0.146				1.1			0.276	9.768	0.133			1.323			0.807			0.23			0.208	1.211	0.549	4.403	14.463	0.2	0.183	0.317	0.748	1.028	1.154	0.369	2.623	30.757	18.521	0.185	0.489
2.744	0.166	0.491	0.305	1.042	0.923	0.507	0.362	0.475		0.889	0.173	1.458				0.628			0.184	0.168	0.133			0.189			0.807			0.23			0.208	0.173	0.183	3.774	0.517	0.2	4.027	1.426	1.87	0.771	10.58	0.369	4.852	7.237	1.411	0.555	0.326
0.289	0.333	0.327	0.457	3.822	1.999	1.014	0.362	0.951		0.178	0.173	0.292				1.414			0.551	0.337	0.399			20.795			0.807			0.691			5.417	1.904	0.366	2.097	0.258	1.797	0.366	0.792	1.122	1.285	0.192	0.123	0.525	0.402	0.176	1.295	0.489
1.011	0.166	0.164	1.829	0.174	0.154	0.338	0.181	0.475		0.178	0.173	0.146				0.471			0.092	0.505	0.133			0.378			0.202			8.061			1.042	0.173	3.295	1.048	1.033	0.2	0.183	0.158	0.935	19.013	0.385	3.325	0.131	2.613	2.293	0.185	15.982
0.867	0.832	0.655	0.152	0.869	3.844	1.353	0.181	0.317		0.711	0.173	0.146				0.628			0.551	0.168	0.133			0.189			21.581			13.588			0.208	1.211	0.549	0.21	7.232	2.197	0.183	0.158	0.187	0.257	0.385	0.246	0.393	0.402	0.353	3.331	0.163
0.289	0.499	1.146	4.573	17.721	1.23	2.536	0.181	2.376		3.91	3.634	11.808				0.157				0.505	2.663			0.378			1.21			0.23			1.042	0.346	0.183	1.048	0.258	1.198	0.183	0.158	0.187	0.385	17.313	0.246	0.262	13.67	11.289	0.37	42.075
0.289	1.331	0.655	0.305	0.695	0.154	0.169	0.724	0.158		0.178	0.346	0.292				0.314				0.168	0.133			0.189			0.807			0.921			1.458	0.692	0.183	1.048	0.775	1.598	0.183	2.218	2.245	1.799	0.577	0.369	0.262	0.402	8.996	0.555	0.326
3.322	0.166	0.164	0.61	3.301	5.382	0.169	1.267	0.158		0.533	0.173	0.146				0.471				2.021	0.533			0.189			0.403			4.606			2.5	0.346	0.183	3.774	0.258	1.198	0.183	0.792	1.309	0.128	0.192	0.493	1.18	0.804	0.529	0.74	0.815
4.767	0.666	0.491	0.762	0.174	0.308	1.353	0.181	0.158		0.178	0.692	2.041				0.471				0.337	0.533			0.189			3.429			2.073			0.208	5.365	2.014	0.21	0.517	6.59	1.098	0.158	0.935	15.031	1.539	0.369	1.574	0.402	4.41	8.882	1.794
0.144	3.495	0.164	0.61	1.216	0.923	0.169	0.181	0.158			0.173	0.437				0.157				2.021	0.399			0.189			0.403			0.23			0.208	0.173	0.366	1.048	2.066	0.399	0.183	0.158	3.18	0.257	0.577	0.123	9.704	2.01	1.588	1.11	0.163
1.156	5.159	2.129	0.915	0.695	3.69	0.845	1.448	0.475			0.346	0.437				3.613				6.399	0.133			0.378			0.605			22.11			0.417	0.346	4.21	6.5	0.258	0.2	0.549	0.158	0.187	0.257	0.962	3.571	0.393	0.603	1.235	1.295	0.326
0.433	0.166	6.059	0.305	0.695	1.23	0.169	0.181	1.109			0.519	0.583				0.314				0.168	5.858			0.189			1.412			0.921			1.25	0.173	0.183	0.21	1.033	0.799	0.183	0.158	0.374	0.385	3.27	0.123	2.491	2.613	0.353	15.174	0.326
2.889	0.166	1.31	0.61	0.347	0.923	0.169	0.181	0.475			0.692	1.458				0.157				0.842	0.133			0.378			0.605			0.691			0.833	2.596	1.098	0.419	0.517	0.399	0.183	0.158	0.374	12.205	1.924	0.246	0.131	0.201	22.402	0.37	0.978
0.144	0.166	0.655	0.915	9.729	0.461	0.338	0.181	1.267			0.346	0.292				1.257				7.073	0.266			0.945			1.21			0.461			0.208	0.519	1.464	0.629	2.583	0.998	0.183	0.317	0.374	0.128	0.192	0.369	0.131	14.675	2.999	4.441	1.631
0.867	1.997	2.292	0.762	0.347	0.154	2.536	0.181	0.158			0.519	0.875				0.157				1.179	1.864			0.189			0.202			0.461			0.417	0.173	0.366	1.258	2.841	24.163	2.38	11.406	0.374	0.128	0.769	0.369	0.393	1.005	7.232	1.48	0.652
0.144	4.16	0.327	0.305	0.521	0.615	1.184	1.267	2.059			0.346	0.437				2.513				0.337	1.731			0.756			0.403			0.461			0.208	0.173	0.183	0.419	0.517	7.788	0.366	0.158	1.122	13.232	0.385	0.123	3.016	0.402	27.341	33.864	0.163
1.444	1.165	0.655	2.439	0.521	1.076	0.676	0.724	0.634			0.346	0.146				9.897				0.505	0.799			2.079			3.025			0.461			1.458	0.173	19.77	0.419	1.033	0.399	0.183	0.951	0.187	0.899	0.962	1.231	0.787	0.804	0.882	0.185	3.751
0.433	0.832	0.164	0.305	2.259		0.169	0.724	1.267			0.173	15.306				0.628				0.337	0.133			0.756			5.849			1.842			0.417	0.346	0.366	0.839	0.258	0.2	1.647	0.475	20.201	0.128	1.347	0.246	0.525	4.423	0.176	0.185	0.815
0.144	1.331	0.819	0.152	0.695		0.169	0.543	0.951			0.346	0.146				1.1				0.168	3.861			0.189			12.908			7.831			0.208	0.346	1.098	5.032	0.517	5.392	0.183	0.158	0.374	0.128	0.192	0.616	0.131	1.608	4.41	2.591	0.163
7.078	1.165	0.819	0.152	0.347		0.676	2.535	3.802			0.346	2.187								0.674	3.062			0.378			0.202			0.691			0.833	0.519	0.915	0.839	0.258	0.799	1.831	0.475	4.489	0.257	1.539	1.231	0.393	1.206	1.764	3.516	14.188
0.289	0.666	0.655	4.268	0.347		1.184	2.173	0.792			0.346	0.437								0.505	0.133			1.89			5.446			0.921			1.875	0.692	0.915	0.839	9.039	4.593	0.183	0.317	0.748	0.257	0.385	4.187	10.884	2.412	0.353	4.071	0.163
0.144	0.166	0.164	7.622	1.39		0.169	1.448	4.436			1.385	1.312								1.852	0.932			4.726			0.403			0.23			0.208	0.173	0.549	0.21	1.808	0.599	1.098	0.951	0.187	0.257	0.769	1.847	0.656	2.01	2.293	0.185	0.163
0.289	0.166	0.819	0.152	0.174		10.144	0.181	0.475			0.346	1.749								2.526	0.399			1.134			0.202			7.37			0.208	0.519	0.183	0.21	1.808	0.599	0.915	0.317	0.561	0.385	0.385	4.31	0.656	0.201	0.706	0.37	0.652
0.289	15.31	2.292	1.219	0.521		0.169	0.362	0.158			0.519	2.478								0.842	1.331			1.701			2.017			4.837			0.625	2.769	4.21	0.839	0.258	0.599	0.183	0.475	0.748	0.128	0.192	8.866	0.525	0.201	0.529	0.37	0.815
2.744	1.831	0.164	1.982	0.347		0.338	0.181	0.792				1.895								0.842	0.133			1.323			5.446			7.6			2.917	2.769	0.732	0.419	1.033	0.2	0.183	0.158	0.187	26.85	1.154	4.31	0.131	1.407	2.646	0.925	22.668
0.289	0.166	1.474	1.982	0.347		1.014	0.905	0.158				0.146								0.337	0.266			0.378			0.605			8.291			0.833	0.519	0.183	2.306	0.258	0.2	0.183	1.901	0.187	0.128	0.577	0.369	0.393	2.01	0.176	0.925	0.652
1.878	0.166	0.491	0.61	0.174		0.507	7.242	0.475				0.292								0.168	0.266			9.074			0.403			1.152			1.667	0.346	0.732	0.21	1.291	0.998	0.732	3.802	0.374	0.514	6.733	0.123	0.393	0.201	1.235	2.406	0.652
11.556	0.166	1.637	1.067	1.39		0.338	0.181					0.292								0.337	0.399			1.89			2.622			2.994			0.625	0.692	0.183	3.774	0.258	0.2	0.183	1.743	0.187	0.128	1.347	0.369	0.262	0.201	0.176	0.37	0.163
9.967	0.333	0.327	7.622	0.347		1.522	0.362					0.583								0.337				11.721			0.202			0.461			0.417	0.173	1.098	1.048	0.258	0.2	0.183	4.594	0.935	5.139	0.192	0.246	0.262	0.201	0.353	0.185	0.163
0.144	1.498	0.164	0.457	0.174		0.338	0.543					1.166								0.505				0.378			1.008			0.23			2.917	1.904	1.464	0.629	0.517	0.2	1.281	48.952	0.187	0.128	0.385	0.739	1.18	0.201	0.882	0.555	0.326
2.889	1.498		0.152	0.174		0.169	0.181					0.146								1.347				0.189			0.807			1.612			0.625	0.173	10.251	0.21	5.424	0.399		0.158	0.187	0.514	0.769	0.493		0.201	0.706	1.11	1.305
0.144	1.331		0.152	1.216		0.676	1.629					3.353								0.674				0.189			1.815			3.915			4.167	0.346	2.014	5.032	9.039	1.198		3.168	0.374	0.128	4.04	0.246		0.603	0.176	0.185	0.489
0.578	7.322		2.286	0.347		0.338	0.362					1.749								0.337				7.751			0.202			0.921			0.625	1.385	1.098	0.419	0.258	0.799		16.793	13.467	1.028	0.192	0.123		8.242	0.706	1.11	0.163
10.256	0.666		13.262	0.695		0.845	0.181					2.041								0.337				0.189			0.202			0.691			0.208		0.366	0.839	0.258	0.2		7.921	0.935	4.753	1.347	0.246		0.201	0.176	0.185	0.815
0.433	1.498		0.152	44.475		0.845	0.362					1.312								0.168				1.512			0.403			0.23			0.208		1.647	0.21	4.907	1.997		3.961	0.374	0.771	1.347	0.246		0.201	0.176	0.185	4.403
0.144	1.664		0.457	0.174		0.676	1.086					0.292								0.674				0.756			5.446			2.533					1.281	0.419	15.754	0.399		0.792	1.122	0.385	10.773	0.246		2.01	1.411	32.939	0.815
0.144	0.333		0.152	0.347		1.522	0.905					4.082								0.168				0.189			0.202			0.921					1.647	0.21	0.258	0.2		1.743	7.482	0.257	1.539	1.108		0.201	0.176	0.37	0.163
0.433	0.832		0.305	0.347		0.169	1.811					0.292								0.674				0.945			2.219			0.691					1.281	1.258	1.033	0.799		0.158	0.374	0.128	0.192	0.739		0.201	0.529	0.925	1.142
0.144	0.832		0.61	0.174		2.536	1.086					0.437								0.337				0.189			0.403			0.461						0.419	0.258	0.799		2.218	0.935	1.285	0.769	0.123		0.201	5.997	0.185	0.978
0.144	0.499		27.438	3.648		1.184	0.543					1.458								0.842				0.189			0.403			0.23						0.21	0.517	0.799		0.951	0.561	0.257	0.962	2.34		4.02	0.353	0.555	0.163
0.144	0.666		0.305	1.216		0.169	0.362					3.499								4.379				0.756			0.202			0.23						2.935	0.517	0.2		0.317	2.806	0.257	0.385	2.955		0.201	1.764	0.185	0.978
1.011	0.166		1.982	0.695		1.353	0.181					0.146								0.505				0.945			54.859			1.152						0.419	1.55	0.2		11.248	0.561	0.128	2.693	0.123		0.804	0.882	0.185	0.326
0.144	6.49		1.829	5.386		0.169	1.629					3.644								2.358				0.945			0.403			0.23						0.21	1.55	1.198		3.644	2.993	0.128	0.192	0.862		0.201	0.706	0.185	1.142
0.144	1.997		1.524	0.174		0.169	1.086					1.02								0.674				0.567			0.202			0.691						11.113	0.258	0.399		1.901	0.374	1.927	0.769	1.724		0.603	0.176	0.185	0.489
0.144	0.499		0.457	0.174		4.396	7.785					0.292								1.684				1.134			0.202			0.23						0.629	1.033	0.2		0.317	0.561	0.257	0.192	0.123		1.005	0.882	0.74	0.652
15.455	1.831		0.152	1.042		1.522	0.362					0.292								1.516				1.512			2.42			0.691						0.21	13.172	0.599		0.317	0.187	0.128	1.924	0.369		0.201	0.176	0.555	9.785
0.722	1.331		0.61	1.911		0.169	0.362					0.292								0.505							0.202			0.461						0.21	0.517	0.399		0.317	0.187	0.514	0.192	0.369		0.804	0.353	1.48	0.326
27.3	22.299		1.067	1.042		0.676	0.181					0.146								0.168							0.202			1.152						0.21	1.55	0.599		0.158	2.057	0.128	5.386	0.246		3.819	1.058	1.295	0.163
1.011	0.998		0.152	0.347		2.029	2.535					0.729								6.905							0.403			2.073						0.419	1.808	2.396		0.158	1.122	1.542	0.385	0.369		0.402	0.353	0.185	0.326
0.289	0.166		1.067	2.085		0.169	1.267					2.041								0.674							0.807			0.461						2.516	8.006	0.599		0.317	3.928	0.128	1.154	0.616		0.201	1.588	0.37	0.815
0.578	0.333		0.762	0.347		1.691	0.362					0.146								1.852							1.815			2.073						2.097	2.841	2.396		0.317	0.187	0.128	0.385	0.246		1.407	1.411	0.185	4.892
1.156	3.328		5.335	3.301		4.396	0.181					0.146								10.441							12.706			0.461						1.468	0.258	0.399		0.317	7.295	0.128	0.962			2.01	0.353	0.185	4.077
0.867	3.661		0.305	1.216		0.676	0.181					0.583								0.842							0.605			0.23						0.629	0.775	1.198		0.158	6.172	0.514	0.769			0.402	1.411	14.434	0.163
0.144	0.333		0.61	0.347		1.014	1.448					0.146								1.852							0.605			0.461						0.419	0.258	4.992		0.475	0.374	0.128	2.693			0.402	4.057	0.555	0.163
0.578	0.333		0.152	0.869		2.874	0.362					0.583								0.505							2.622			0.23						2.726	5.424	0.399		4.594	0.374	3.983	1.924			2.613	2.646	5.922	0.326
2.022	23.963		0.457	0.174		0.169	4.526					0.583								0.505							2.42			0.23						0.839	0.517	0.998		0.317	0.748	0.385	0.192			1.206	10.76	0.185	0.652
0.867	1.831		1.219	1.042		0.169	5.07					0.146								0.674							0.202			1.382						0.21	8.523	0.2			0.935	0.128	1.924			0.201	8.643	6.477	0.489
0.578	1.331		0.305	0.869		0.676	10.32					1.02								0.674							0.202			4.837						0.419	1.033	2.995			4.302	0.128	2.501			0.201	0.706	23.131	0.326
0.144	4.826		2.134	1.216		0.507	0.181					1.312								0.674							1.21			0.461						1.048	3.099	0.599			0.374	0.257				0.201	0.176	0.185	0.489
0.144	0.499		3.811	8.86		0.507	0.181					1.02								2.189							1.412			0.921						0.419	2.841	2.796			0.374	0.128				0.201	0.529	0.185	0.326
2.744	0.832		0.61	9.382		0.507	0.543					0.292								0.168							10.084			2.303						0.629	17.046	1.598			0.187	0.899				0.402	0.353	0.37	1.631
0.144	0.832		0.61	0.174		0.676	0.724					0.292								0.842							2.219			1.152						10.903	8.523	0.599			0.187	0.899					0.353	2.406	3.588
0.144	0.998		0.152	19.458		0.507	1.086					0.437								0.505							0.403			1.152						5.242	1.808	0.599			1.309						0.176	0.74	13.21
1.444	0.333		2.286	5.907		0.169	1.267					0.437															0.202			0.23						3.145	1.291	0.399			0.935						0.353	0.185	0.163
1.011	1.997		7.926	0.521		0.507	0.543					0.146															0.403			3.224						0.21	1.033	1.198									5.645	0.74	0.163
0.867	19.803		0.61	3.475		0.338	0.181					2.478															0.605			0.23						0.419	0.517	0.399									8.643	7.402	0.815
0.289	0.166		0.152	0.347		0.676	2.354					1.312															0.202			0.23						0.629	4.649	1.398									0.176	0.185	0.163
0.578	28.789		0.305	0.347		2.367	0.724					0.437															0.202			0.461						2.726	1.033	3.195									0.529	0.37	2.772
0.289	0.499		4.421	1.216		0.676	0.543					0.583															26.825			0.921						0.629	4.391	0.399									1.411	0.555	2.446
0.578	0.166		2.439	1.911		0.338	0.724					0.437															3.63			2.303						0.419	0.258	2.396									1.588	0.185	0.489
0.144	0.666		0.915	1.911		0.169	2.354					0.146															5.042			0.691						0.419	0.517	5.192									0.353	0.925	0.978
0.289	0.166		0.305	0.869		0.507	18.468					0.292															1.614			0.691						1.468	0.258	1.598									0.529	0.185	3.099
0.578	2.163			0.521		0.507	0.543																				0.202			2.303						6.71	0.517	3.195									0.176	1.295	0.163
	0.166			1.39		0.676	0.181																				0.202			11.746						0.21	4.132	0.998									0.176	8.697	0.163
	0.832			1.216		0.169	1.086																				0.403			0.691						0.419	0.258	0.399									0.706	4.626	1.794
	0.166			4.691		5.579	1.448																				0.605			0.23						1.258		90.46									14.288	0.555	0.815
				0.521		0.169	0.181																				1.008									0.629		0.2									0.176	0.185	0.489
				1.216		0.169	0.543																				0.403									1.887		0.2									9.173	1.48	1.142
				0.347		0.169	0.362																				0.807											3.994									0.529	13.138	0.978
				0.174		1.353	0.181																				0.403											22.166									0.176	1.295	0.489
				0.174		0.676	0.181																															19.77									3.881	2.221	0.652
				0.174		0.169	1.629																															0.599									4.41	0.555	0.163
				0.174		1.86	0.724																															0.2									1.235	2.036	2.12
				1.737		3.212	0.181																															0.2									0.176	0.555	0.326
				0.521		2.367	0.181																															0.998									0.176	2.221	4.403
				1.042		0.507	0.181																															11.582									0.176	5.736	0.326
				0.695		1.353	0.181																															9.386									3.175	1.11	0.326
				0.347		0.169	0.181																															0.998									13.935	0.37	0.489
				0.695		1.353	0.905																															0.2									2.47	0.37	0.326
				7.992		0.169	1.811																															0.998									0.353	0.185	0.163
				2.085		0.169	0.181																															0.2									0.176	0.37	0.652
				0.347		0.169	0.543																															0.799									0.706	1.11	0.163
				1.042			0.543																															0.2									0.529	1.48	0.326
				0.521			2.535																															1.198									0.353	0.185	0.163
				0.174			0.724																															0.599									0.529	0.185	0.326
				0.174			0.724																															2.796									0.176	0.185	0.163
				0.347			0.181																															0.399									1.235	0.37	0.326
				0.347			0.724																															2.995									0.882	0.185	2.283
				0.347			0.181																															0.2									4.763	0.185	0.163
				0.347																																		0.2									0.176	0.185	0.326
				0.174																																		0.2									28.223	1.48	1.142
				0.347																																		0.399									0.176	8.142	0.163
				0.174																																		0.2									0.706	0.185	0.489
				2.606																																		0.2									1.94	0.74	14.025
				0.174																																		1.398									0.353	1.11	0.163
																																						0.2									10.76	0.185	0.163
																																						0.2									1.058	0.555	0.652
																																						0.399									0.353	0.185	0.489
																																						1.198									1.235	0.185	0.326
																																						2.197									0.176	0.555	0.652
																																						1.598									0.176	0.37	0.815
																																						0.399									0.176	1.295	0.163
																																						0.998									1.235	1.295	0.163
																																						1.198									0.529	0.555	0.652
																																						0.2									0.529		0.978
																																						0.998									3.175		0.163
																																						0.998									2.117		0.489
																																															0.353		0.652
																																															0.706		1.305
																																															4.41		0.978
																																															0.706		0.326
																																															7.761		1.142
																																															0.176		0.489
																																															0.353		4.24
																																															0.176		7.176
																																															4.586		0.815
																																															7.761
																																															0.176
																																															5.115
																																															2.47
																																															0.176
																																															1.235
																																															2.646
																																															0.529
																																															0.176
																																															0.176
																																															1.235
																																															0.176
																																															0.176
																																															0.176
																																															0.353
																																															4.233
																																															11.818
																																															0.353
																																															0.353
																																															1.411
																																															0.176
																																															0.706
																																															0.176
																																															0.706
																																															0.529
																																															0.706
																																															0.176
[truncated: 3 more columns]

## Sheet: Figure 6D
Experiment	Proportion of mCherry and GFP positive Atg8 autophagosomes
ptcGal4/+	ptcGal4/+ DroncKo/+
0.061	0.374
0.035	0.236
0.06	0.401
0.15	0.251
0.228	0.158
0.249	0.128
0.195	0.254
0.042	0.485
0.141	0.279
0.08	0.278
0.174	0.424
0.118	0.589
0.088	0.232
0.05	0.211
0.134	0.44
0.256	0.227
0.535	0.515
0.165	0.137
0.328	0.117
0.173	0.535
	0.455
	0.196
	0.42
	0.076
	0.095
	0.028
	0.134
	0.015
0.1631	0.274643
0.118758	0.162534

## Sheet: Figure 6F
Experiment	Number of Ref2P puncta
dronc +/-	ptc +/-	ptc+/-; dronc +/-
274	262	148
152	185	111
72	163	93
106	257	167
75	124	119
108	88	89
112	197	105
70	112	113
117	106	69
108	149
81	151
54	165
56	132
45	135
124	235
63	213

## Sheet: Figure 6I
Exoperiment	Level of P62
Standard	EtOH	EtOH+Baf
scrambled	caspase 9	scrambled	caspase 9	scrambled	caspase 9
100	106.235	100	81.9583	100	83.1652
100	99.5543	100	74.944	100	103.235
100	114.825	100	82.5812	100	97.6875
100	89.1535

## Sheet: Figure 6J-L
Experiment	Quantification of the total number of cells, castor expressing cells, and their relative proportion within the FasIII domain of the germarium
ptcG4/+; +/+					ptcG4/UAS-Atg8-RNAi; +/+					ptcG4/UAS-Atg8-RNAi; DroncKO TubG80/Dronc-Suntag-HA-mCherry
total cells in the FasIII domain (UAS histone)	castor positive cells inthe FasIII domain_	%			total cells in the FasIII domain (UAS histone)	castor positive cells inthe FasIII domain_	%			total cells in the FasIII domain (UAS histone)	castor positive cells inthe FasIII domain_	%
38	38	100			39	39	100			39	39	100
39	38	97.4359			41	41	100			34	34	100
36	36	100			43	43	100			33	33	100
35	35	100			36	36	100			22	22	100
32	32	100			38	38	100			29	29	100
28	28	100			25	25	100			37	37	100
29	28	96.5517			23	23	100			38	38	100
29	29	100			40	40	100			35	35	100
25	25	100			35	35	100			52	52	100
27	27	100			39	39	100			36	34	94.4444
22	22	100			35	35	100			43	42	97.6744
23	23	100			31	31	100			30	30	100
29	29	100			33	29	87.8788			37	37	100
33	33	100			40	40	100			38	38	100
27	27	100			39	39	100			39	39	100
30	30	100			45	43	95.5556			30	30	100
25	25	100			36	36	100			30	28	93.3333
29	29	100			45	45	100			34	34	100
33	33	100			39	39	100			35	35	100
					36	36	100			34	34	100
					43	43	100			37	37	100
					44	44	100			42	39	92.8571
					38	38	100			41	41	100
					31	31	100			33	28	84.8485
					43	43	100			35	35	100
					43	43	100			35	35	100
					45	45	100			31	31	100
